# Supplementary material for: A Census of Tandemly Repeated Polymorphic Loci in Genic Regions Through the Comparative Integration of Human Genome Assemblies
Source: Front Genet. 2018 May 2;9:155. doi: 10.3389/fgene.2018.00155 (PMC5941971; doi:10.3389/fgene.2018.00155)
Supplement: Supplementary file 3 [file Table_2.XLSX]

## Sheet: genes
	GO id	p.val	Bonferroni_p.adj	BH_p.adj	GO name	GO definition	num.genes	genes	sum.TR;sum.PTR	mean.TR;mean.PTR	(mean.PTR/mean.TR)BG	Fold	PTR.10th	geneOver 10th
6547	GO:0030197	4.86135e-24	2.00287e-21	2.00287e-21	extracellular matrix constituent, lubricant activity	Functions as a lubricant for an extracellular matrix, such as a mucous membrane. [GOC:mah]	3	STATH;MUC17;MUC4	20009;779	6669.7;259.7	0.007	5.56	620.2	MUC4
9041	GO:0035491	5.98569e-17	2.4661e-14	8.22034e-15	positive regulation of leukotriene production involved in inflammatory response	Any process that increases the rate, frequency or extent of the synthesis or release of any leukotriene following a stimulus as part of an inflammatory response. [GOC:bf]	1	SERPINE1	570;37	570;37	0.007	9.27	37	SERPINE1
14957	GO:0061044	5.98569e-17	2.4661e-14	8.22034e-15	negative regulation of vascular wound healing	Any process that decreases the rate, frequency, or extent of blood vessel formation when new vessels emerge from the proliferation of pre-existing blood vessels and contribute to the series of events that restore integrity to damaged vasculature. [GOC:BHF, GOC:dph]	1	SERPINE1	570;37	570;37	0.007	9.27	37	SERPINE1
17206	GO:1900142	1.13792e-14	4.68822e-12	9.37643e-13	negative regulation of oligodendrocyte apoptotic process	Any process that stops, prevents or reduces the frequency, rate or extent of oligodendrocyte apoptotic process. [GOC:TermGenie, GOC:yaf]	1	GAS6	2630;90	2630;90	0.007	4.89	90	GAS6
19589	GO:2000533	1.13792e-14	4.68822e-12	9.37643e-13	negative regulation of renal albumin absorption	Any process that stops, prevents or reduces the frequency, rate or extent of renal albumin absorption. [GOC:obol, GOC:yaf]	1	GAS6	2630;90	2630;90	0.007	4.89	90	GAS6
3364	GO:0005176	6.63931e-13	2.7354e-10	4.55899e-11	ErbB-2 class receptor binding	Interacting selectively and non-covalently with the protein-tyrosine kinase receptor Neu/ErbB-2/HER2. [GOC:jl]	3	CDK5;NRG1;MUC4	46102;1139	15367.3;379.7	0.007	3.53	692.2	MUC4
2031	GO:0003721	8.36294e-12	3.44553e-09	2.29702e-10	telomerase RNA reverse transcriptase activity	Catalysis of the extension of the 3' end of a DNA strand by one deoxynucleotide at a time. Cannot initiate a chain de novo; uses the RNA subunit of the telomerase enzyme complex as its template. [EC:2.7.7.49, PMID:11812242]	1	TERT	2074;66	2074;66	0.007	4.55	66	TERT
2307	GO:0003964	8.36294e-12	3.44553e-09	2.29702e-10	RNA-directed DNA polymerase activity	Catalysis of the reaction: deoxynucleoside triphosphate + DNA(n) = diphosphate + DNA(n+1). Catalyzes RNA-template-directed extension of the 3'- end of a DNA strand by one deoxynucleotide at a time. [EC:2.7.7.49]	1	TERT	2074;66	2074;66	0.007	4.55	66	TERT
6505	GO:0022616	8.36294e-12	3.44553e-09	2.29702e-10	DNA strand elongation	The DNA metabolic process in which a DNA strand is synthesized by adding nucleotides to the 3' end of an existing DNA stand. [GOC:isa_complete]	1	TERT	2074;66	2074;66	0.007	4.55	66	TERT
7310	GO:0031379	8.36294e-12	3.44553e-09	2.29702e-10	RNA-directed RNA polymerase complex	A protein complex that possesses RNA-directed RNA polymerase activity. [GOC:mah]	1	TERT	2074;66	2074;66	0.007	4.55	66	TERT
8163	GO:0032774	8.36294e-12	3.44553e-09	2.29702e-10	RNA biosynthetic process	The chemical reactions and pathways resulting in the formation of RNA, ribonucleic acid, one of the two main type of nucleic acid, consisting of a long, unbranched macromolecule formed from ribonucleotides joined in 3',5'-phosphodiester linkage. Includes polymerization of ribonucleotide monomers. Refers not only to transcription but also to e.g. viral RNA replication. [GOC:mah, GOC:txnOH]	1	TERT	2074;66	2074;66	0.007	4.55	66	TERT
10011	GO:0042635	8.36294e-12	3.44553e-09	2.29702e-10	positive regulation of hair cycle	Any process that activates or increases the frequency, rate or extent of the cyclical phases of growth (anagen), regression (catagen), quiescence (telogen), and shedding (exogen) in the life of a hair. [GOC:go_curators, PMID:12230507]	1	TERT	2074;66	2074;66	0.007	4.55	66	TERT
18116	GO:1903620	8.36294e-12	3.44553e-09	2.29702e-10	positive regulation of transdifferentiation	Any process that activates or increases the frequency, rate or extent of transdifferentiation. [GO_REF:0000058, GOC:TermGenie, PMID:22118091]	1	TERT	2074;66	2074;66	0.007	4.55	66	TERT
18257	GO:1903704	8.36294e-12	3.44553e-09	2.29702e-10	negative regulation of production of siRNA involved in RNA interference	Any process that stops, prevents or reduces the frequency, rate or extent of production of siRNA involved in RNA interference. [GO_REF:0000058, GOC:BHF, GOC:nc, GOC:TermGenie, PMID:19701182]	1	TERT	2074;66	2074;66	0.007	4.55	66	TERT
18691	GO:1990572	8.36294e-12	3.44553e-09	2.29702e-10	TERT-RMRP complex	A ribonucleoprotein complex that has RNA-directed RNA polymerase (RdRP) activity, and is composed of telomerase reverse transcriptase (TERT) and the non-coding RNA component of mitochondrial RNA processing endoribonuclease (RMRP). [GOC:bf, GOC:BHF, GOC:nc, PMID:19701182]	1	TERT	2074;66	2074;66	0.007	4.55	66	TERT
6881	GO:0030277	4.94277e-11	2.03642e-08	1.27276e-09	maintenance of gastrointestinal epithelium	Protection of epithelial surfaces of the gastrointestinal tract from proteolytic and caustic digestive agents. [GOC:mah]	10	RBP4;TLR9;STRAP;PBLD;MUC13;NOD2;VSIG1;MUC6;MUC4;TFF1	30937;855	3093.7;85.5	0.007	3.95	101.7	MUC4
9727	GO:0036179	9.22663e-10	3.80137e-07	2.2361e-08	osteoclast maturation	A developmental process, independent of morphogenetic (shape) change, that is required for an osteoclast cell to attain its fully functional state. An osteoclast is a specialized phagocytic cell associated with the absorption and removal of the mineralized matrix of bone tissue, and which typically differentiates from monocytes. [CL:0000092, GOC:pg]	1	FAM20C	3721;93	3721;93	0.007	3.57	93	FAM20C
810	GO:0001809	5.59237e-09	2.30406e-06	1.09717e-07	positive regulation of type IV hypersensitivity	Any process that activates or increases the frequency, rate or extent of type IV hypersensitivity, a type of inflammatory response. [GOC:add, ISBN:0781735149]	1	ZP3	2121;57	2121;57	0.007	3.84	57	ZP3
19113	GO:2000368	5.59237e-09	2.30406e-06	1.09717e-07	positive regulation of acrosomal vesicle exocytosis	Any process that activates or increases the frequency, rate or extent of acrosomal vesicle exocytosis. [GOC:obol]	1	ZP3	2121;57	2121;57	0.007	3.84	57	ZP3
19191	GO:2000386	5.59237e-09	2.30406e-06	1.09717e-07	positive regulation of ovarian follicle development	Any process that activates or increases the frequency, rate or extent of ovarian follicle development. [GOC:obol]	1	ZP3	2121;57	2121;57	0.007	3.84	57	ZP3
19230	GO:2000388	5.59237e-09	2.30406e-06	1.09717e-07	positive regulation of antral ovarian follicle growth	Any process that activates or increases the frequency, rate or extent of antral ovarian follicle growth. [GOC:obol]	1	ZP3	2121;57	2121;57	0.007	3.84	57	ZP3
3989	GO:0006948	8.49649e-09	3.50055e-06	1.53019e-07	induction by virus of host cell-cell fusion	The process of syncytia-forming cell-cell fusion, caused by a virus. [ISBN:0781718325]	1	CD4	1610;46	1610;46	0.007	4.08	46	CD4
6031	GO:0019866	8.5423e-09	3.51943e-06	1.53019e-07	organelle inner membrane	The inner, i.e. lumen-facing, lipid bilayer of an organelle envelope; usually highly selective to most ions and metabolites. [GOC:mah]	1	NEU4	898;31	898;31	0.007	4.93	31	NEU4
11124	GO:0046041	3.31444e-08	1.36555e-05	5.46219e-07	ITP metabolic process	The chemical reactions and pathways involving ITP, inosine triphosphate. [GOC:go_curators]	1	AK3	1553;43	1553;43	0.007	3.96	43	AK3
11137	GO:0046051	3.31444e-08	1.36555e-05	5.46219e-07	UTP metabolic process	The chemical reactions and pathways involving UTP, uridine (5'-)triphosphate. [GOC:go_curators]	1	AK3	1553;43	1553;43	0.007	3.96	43	AK3
12339	GO:0050725	8.27605e-08	3.40973e-05	1.21776e-06	positive regulation of interleukin-1 beta biosynthetic process	Any process that activates or increases the frequency, rate or extent of the chemical reactions and pathways resulting in the formation of interleukin-1 beta. [GOC:ai]	1	AZU1	673;24	673;24	0.007	5.09	24	AZU1
12368	GO:0050754	8.27605e-08	3.40973e-05	1.21776e-06	positive regulation of fractalkine biosynthetic process	Any process that activates or increases the frequency, rate or extent of the chemical reactions and pathways resulting in the formation of fractalkine, a chemokine involved in the control of the key regulatory mechanisms of cell trafficking at sites of inflammation. [http://www.copewithcytokines.de]	1	AZU1	673;24	673;24	0.007	5.09	24	AZU1
15592	GO:0070944	8.27605e-08	3.40973e-05	1.21776e-06	neutrophil mediated killing of bacterium	The directed killing of a bacterium by a neutrophil. [GOC:add, ISBN:0781765196]	1	AZU1	673;24	673;24	0.007	5.09	24	AZU1
7681	GO:0032273	9.40067e-08	3.87308e-05	1.33554e-06	positive regulation of protein polymerization	Any process that activates or increases the frequency, rate or extent of the process of creating protein polymers. [GOC:mah]	1	TPPP	1732;45	1732;45	0.007	3.71	45	TPPP
18299	GO:1903949	1.12871e-07	4.65028e-05	1.50009e-06	positive regulation of atrial cardiac muscle cell action potential	Any process that activates or increases the frequency, rate or extent of atrial cardiac muscle cell action potential. [GO_REF:0000058, GOC:BHF, GOC:mtg_cardiac_conduct_nov11, GOC:nc, GOC:TermGenie, PMID:25281747]	1	TRPM4	2821;65	2821;65	0.007	3.29	65	TRPM4
18326	GO:1904199	1.12871e-07	4.65028e-05	1.50009e-06	positive regulation of regulation of vascular smooth muscle cell membrane depolarization	Any process that activates or increases the frequency, rate or extent of regulation of vascular smooth muscle cell membrane depolarization. [GO_REF:0000058, GOC:TermGenie, PMID:20826763]	1	TRPM4	2821;65	2821;65	0.007	3.29	65	TRPM4
18819	GO:2000098	1.66032e-07	6.84054e-05	2.07625e-06	negative regulation of smooth muscle cell-matrix adhesion	Any process that stops, prevents, or reduces the frequency, rate or extent of smooth muscle cell-matrix adhesion. [GOC:BHF]	2	SERPINE1;APOD	1218;45	609;22.5	0.007	5.28	34.1	SERPINE1
15021	GO:0061597	1.66302e-07	6.85163e-05	2.07625e-06	cyclic pyranopterin monophosphate synthase activity	Catalysis of the reaction GTP = cyclic pyranopterin phosphate + diphosphate. [EC:4.1.99.18, GOC:dph, PMID:18154309]	1	MOCS1	1407;38	1407;38	0.007	3.86	38	MOCS1
15820	GO:0071426	2.34454e-07	9.65952e-05	2.84104e-06	ribonucleoprotein complex export from nucleus	The directed movement of a ribonucleoprotein complex from the nucleus to the cytoplasm. [GOC:mah]	1	NUP62CL	3970;84	3970;84	0.007	3.02	84	NUP62CL
18446	GO:1904751	3.66957e-07	0.000151186	4.3196e-06	positive regulation of protein localization to nucleolus	Any process that activates or increases the frequency, rate or extent of protein localization to nucleolus. [GO_REF:0000058, GOC:BHF, GOC:BHF_telomere, GOC:nc, GOC:TermGenie, PMID:24415760]	2	MCRS1;TERT	2502;69	1251;34.5	0.007	3.94	59.7	TERT
15136	GO:0070168	3.88066e-07	0.000159883	4.4412e-06	negative regulation of biomineral tissue development	Any process that stops, prevents, or reduces the frequency, rate or extent of biomineral tissue development, the formation of hard tissues that consist mainly of inorganic compounds. [GOC:mah]	3	GAS6;SOX9;AHSG	3289;93	1096.3;31	0.007	4.04	72.6	GAS6
4963	GO:0010934	4.6029e-07	0.00018964	5.12539e-06	macrophage cytokine production	The appearance of a macrophage cytokine due to biosynthesis or secretion following a cellular stimulus, resulting in an increase in its intracellular or extracellular levels. [GOC:BHF, GOC:dph, GOC:rl, GOC:tb]	2	GAS6;SIRT1	4169;98	2084.5;49	0.007	3.36	81.8	GAS6
6046	GO:0019912	7.35898e-07	0.00030319	7.97868e-06	cyclin-dependent protein kinase activating kinase activity	Catalysis of the reaction: ATP + a protein = ADP + a phosphoprotein; increases the activity of a cyclin-dependent protein kinase (CDK). [GOC:go_curators]	1	CDKN1A	525;19	525;19	0.007	5.17	19	CDKN1A
11174	GO:0046226	8.29981e-07	0.000341952	8.76801e-06	coumarin catabolic process	The chemical reactions and pathways resulting in the breakdown of coumarins, compounds derived from the phenylacrylic skeleton of cinnamic acids. [GOC:ai]	1	CYP2A6	347;15	347;15	0.007	6.18	15	CYP2A6
13636	GO:0060090	8.91748e-07	0.0003674	9.18501e-06	binding, bridging	The binding activity of a molecule that brings together two or more molecules through a selective, non-covalent, often stoichiometric interaction, permitting those molecules to function in a coordinated way. [GOC:mtg_MIT_16mar07, GOC:vw]	3	GAS6;TRADD;PDCD6	9560;200	3186.7;66.7	0.007	2.99	105.2	PDCD6
3125	GO:0004912	9.58578e-07	0.000394934	9.40319e-06	interleukin-3 receptor activity	Combining with interleukin-3 and transmitting the signal from one side of the membrane to the other to initiate a change in cell activity. [GOC:jl, GOC:signaling]	2	CSF2RB;IL3RA	7445;151	3722.5;75.5	0.007	2.9	132.7	IL3RA
9952	GO:0038156	9.58578e-07	0.000394934	9.40319e-06	interleukin-3-mediated signaling pathway	A series of molecular signals initiated by the binding of interleukin-3 to a receptor on the surface of a cell, and ending with regulation of a downstream cellular process, e.g. transcription. [GOC:nhn, GOC:signaling]	2	CSF2RB;IL3RA	7445;151	3722.5;75.5	0.007	2.9	132.7	IL3RA
2412	GO:0004131	1.5868e-06	0.000653762	1.48582e-05	cytosine deaminase activity	Catalysis of the reaction: cytosine + H2O = uracil + NH3. [EC:3.5.4.1]	1	APOBEC1	969;27	969;27	0.007	3.98	27	APOBEC1
16600	GO:0090366	1.5868e-06	0.000653762	1.48582e-05	positive regulation of mRNA modification	Any process that increases the rate, frequency, or extent of the covalent alteration of one or more nucleotides within an mRNA molecule to produce an mRNA molecule with a sequence that differs from that coded genetically. [GOC:dph, GOC:sl, GOC:tb]	1	APOBEC1	969;27	969;27	0.007	3.98	27	APOBEC1
5656	GO:0019064	2.00064e-06	0.000824263	1.62876e-05	fusion of virus membrane with host plasma membrane	Fusion of a viral membrane with the host cell membrane during viral entry. Results in release of the virion contents into the cytoplasm. [GOC:bf, GOC:jl]	5	CXCR4;HYAL2;CD4;GAS6;PPIA	4915;136	983;27.2	0.007	3.95	72.4	GAS6
2437	GO:0004341	2.01618e-06	0.000830666	1.62876e-05	gluconolactonase activity	Catalysis of the reaction: D-glucono-1,5-lactone + H2O = D-gluconate. [EC:3.1.1.17]	1	RGN	718;22	718;22	0.007	4.38	22	RGN
18037	GO:1903011	2.01618e-06	0.000830666	1.62876e-05	negative regulation of bone development	Any process that stops, prevents or reduces the frequency, rate or extent of bone development. [GO_REF:0000058, GOC:mr, GOC:TermGenie, PMID:22510437]	1	RGN	718;22	718;22	0.007	4.38	22	RGN
18083	GO:1903611	2.01618e-06	0.000830666	1.62876e-05	negative regulation of calcium-dependent ATPase activity	Any process that stops, prevents or reduces the frequency, rate or extent of calcium-dependent ATPase activity. [GO_REF:0000059, GOC:TermGenie, PMID:10861851]	1	RGN	718;22	718;22	0.007	4.38	22	RGN
18158	GO:1903625	2.01618e-06	0.000830666	1.62876e-05	negative regulation of DNA catabolic process	Any process that stops, prevents or reduces the frequency, rate or extent of DNA catabolic process. [GO_REF:0000058, GOC:TermGenie, PMID:2001740]	1	RGN	718;22	718;22	0.007	4.38	22	RGN
18191	GO:1903629	2.01618e-06	0.000830666	1.62876e-05	positive regulation of dUTP diphosphatase activity	Any process that activates or increases the frequency, rate or extent of dUTP diphosphatase activity. [GO_REF:0000059, GOC:TermGenie, PMID:1315924]	1	RGN	718;22	718;22	0.007	4.38	22	RGN
18224	GO:1903634	2.01618e-06	0.000830666	1.62876e-05	negative regulation of leucine-tRNA ligase activity	Any process that stops, prevents or reduces the frequency, rate or extent of leucine-tRNA ligase activity. [GO_REF:0000059, GOC:TermGenie, PMID:2280766]	1	RGN	718;22	718;22	0.007	4.38	22	RGN
16941	GO:0097241	3.38798e-06	0.00139585	2.68432e-05	hematopoietic stem cell migration to bone marrow	The orderly movement of a hematopoietic stem cell into the bone marrow, and its subsequent positioning within defined functional compartments in that microenvironment. A hematopoietic stem cell is a cell from which all cells of the lymphoid and myeloid lineages develop, including blood cells and cells of the immune system. [CL:0000037, GOC:yaf, PMID:17368745]	2	GAS6;GPLD1	5424;113	2712;56.5	0.007	2.98	83.3	GAS6
955	GO:0002196	4.24394e-06	0.0017485	3.29906e-05	Ser-tRNA(Ala) hydrolase activity	Catalysis of the hydrolysis of misacylated Ser-tRNA(Ala). [GOC:hjd, PMID:21285375]	1	AARSD1	1430;34	1430;34	0.007	3.4	34	AARSD1
10544	GO:0045014	5.59371e-06	0.00230461	4.26779e-05	negative regulation of transcription by glucose	Any process involving glucose that stops, prevents or reduces the rate of transcription. The presence of glucose in the growth medium inhibits the synthesis of certain enzymes in bacteria growing on the medium. For example, transcription of some catabolic operons is under negative control by specific repressors and glucose is an anti-inducer of xylose utilization and glycerol kinase. [ISBN:019850…	1	CHMP1A	664;20	664;20	0.007	4.3	20	CHMP1A
6125	GO:0021590	6.31257e-06	0.00260078	4.56277e-05	cerebellum maturation	A developmental process, independent of morphogenetic (shape) change, that is required for the cerebellum to attain its fully functional state. The cerebellum is the portion of the brain in the back of the head between the cerebrum and the pons. The cerebellum controls balance for walking and standing, modulates the force and range of movement and is involved in the learning of motor skills. [GO_…	1	CACNA1A	9080;156	9080;156	0.007	2.45	156	CACNA1A
6216	GO:0021679	6.31257e-06	0.00260078	4.56277e-05	cerebellar molecular layer development	The process whose specific outcome is the progression of the cerebellar molecular layer nerve over time, from its formation to the mature structure. The molecular layer is the outermost layer of the cerebellar cortex. It contains the parallel fibers of the granule cells, interneurons such as stellate and basket cells, and the dendrites of the underlying Purkinje cells. [GO_REF:0000021, GOC:cls, G…	1	CACNA1A	9080;156	9080;156	0.007	2.45	156	CACNA1A
7782	GO:0032353	6.31257e-06	0.00260078	4.56277e-05	negative regulation of hormone biosynthetic process	Any process that stops, prevents, or reduces the frequency, rate or extent of the chemical reactions and pathways resulting in the formation of hormones. [GOC:ai]	1	CACNA1A	9080;156	9080;156	0.007	2.45	156	CACNA1A
20213	GO:2001014	6.69584e-06	0.00275869	4.75636e-05	regulation of skeletal muscle cell differentiation	Any process that modulates the frequency, rate or extent of skeletal muscle cell differentiation. [GOC:obol]	6	DDX17;NR1D2;RBFOX1;UQCC2;DDX5;SIX1	43187;753	7197.8;125.5	0.007	2.49	373	RBFOX1
15570	GO:0070773	8.1717e-06	0.00336674	5.70634e-05	protein-N-terminal glutamine amidohydrolase activity	Catalysis of the reaction: protein-N-terminal-L-glutamine + H2O = protein-N-terminal-L-glutamate + NH3. This reaction is the deamidation of an N-terminal glutamine residue of a protein. [PMID:19560421]	1	WDYHV1	1133;28	1133;28	0.007	3.53	28	WDYHV1
15469	GO:0070684	1.02841e-05	0.00423703	7.06172e-05	seminal clot liquefaction	The reproductive process in which coagulated semen becomes liquid following ejaculation, allowing the progressive release of motile spermatozoa. [GOC:mah, PMID:18482984]	1	KLK14	383;14	383;14	0.007	5.22	14	KLK14
15621	GO:0071307	1.08588e-05	0.00447384	7.33416e-05	cellular response to vitamin K	Any process that results in a change in state or activity of a cell (in terms of movement, secretion, enzyme production, gene expression, etc.) as a result of a vitamin K stimulus. [GOC:mah]	2	POSTN;GAS6	4864;98	2432;49	0.007	2.88	81.8	GAS6
10053	GO:0042774	1.24292e-05	0.00512082	8.25939e-05	plasma membrane ATP synthesis coupled electron transport	The transfer of electrons through a series of electron donors and acceptors, generating energy that is ultimately used for synthesis of ATP in the plasma membrane. [GOC:mtg_sensu, ISBN:0716731363]	1	COA6	440;15	440;15	0.007	4.87	15	COA6
5270	GO:0015377	1.31911e-05	0.00543473	8.62656e-05	cation:chloride symporter activity	Catalysis of the transfer of a solute or solutes from one side of a membrane to the other according to the reaction: cation(out) + Cl-(out) = cation(in) + Cl-(in). [TC:2.A.30.-.-]	2	SLC12A7;SLC12A9	6811;127	3405.5;63.5	0.007	2.66	111.1	SLC12A7
3740	GO:0006617	1.40804e-05	0.00580112	9.06425e-05	SRP-dependent cotranslational protein targeting to membrane, signal sequence recognition	The process in which SRP binds to the signal peptide in a nascent protein, causing protein elongation to pause, during cotranslational membrane targeting. [ISBN:0815316194]	1	SRP54	2152;44	2152;44	0.007	2.92	44	SRP54
18070	GO:1903223	1.45339e-05	0.00598795	9.21223e-05	positive regulation of oxidative stress-induced neuron death	Any process that activates or increases the frequency, rate or extent of oxidative stress-induced neuron death. [GO_REF:0000058, GOC:bf, GOC:PARL, GOC:TermGenie, PMID:23858059]	1	TRPM2	5095;90	5095;90	0.007	2.52	90	TRPM2
12397	GO:0050828	1.59849e-05	0.00658576	9.95141e-05	regulation of liquid surface tension	Any process that modulates the surface tension of a liquid. Surface tension is the property that makes a liquid behave as if it had an elastic skin on its surface at the interface with a gas or an immiscible liquid. [ISBN:0198506732]	1	BPIFA1	350;13	350;13	0.007	5.31	13	BPIFA1
1310	GO:0002922	1.61831e-05	0.00666745	9.95141e-05	positive regulation of humoral immune response	Any process that activates or increases the frequency, rate, or extent of a humoral immune response. [GOC:add]	3	CCR7;ZP4;ZP3	3200;79	1066.7;26.3	0.007	3.52	49.8	ZP3
2267	GO:0003882	1.77295e-05	0.00730457	0.000102749	CDP-diacylglycerol-serine O-phosphatidyltransferase activity	Catalysis of the reaction: CDP-diacylglycerol + L-serine = CMP + O-sn-phosphatidyl-L-serine. [EC:2.7.8.8]	1	PTDSS2	2878;55	2878;55	0.007	2.73	55	PTDSS2
16202	GO:0072517	1.7942e-05	0.0073921	0.000102749	host cell viral assembly compartment	A membrane-bounded compartment that forms in the cytoplasm of the host cell, in which virus assembly takes place. [GOC:BHF, PMID:20374631]	1	BICD1	8285;138	8285;138	0.007	2.38	138	BICD1
17356	GO:1900276	1.7942e-05	0.0073921	0.000102749	regulation of proteinase activated receptor activity	Any process that modulates the frequency, rate or extent of proteinase activated receptor activity. [GOC:BHF, GOC:TermGenie]	1	BICD1	8285;138	8285;138	0.007	2.38	138	BICD1
17436	GO:1900737	1.7942e-05	0.0073921	0.000102749	negative regulation of phospholipase C-activating G-protein coupled receptor signaling pathway	Any process that stops, prevents or reduces the frequency, rate or extent of phospholipase C-activating G-protein coupled receptor signaling pathway. [GOC:BHF, GOC:TermGenie]	1	BICD1	8285;138	8285;138	0.007	2.38	138	BICD1
5109	GO:0010987	1.79561e-05	0.00739789	0.000102749	negative regulation of high-density lipoprotein particle clearance	Any process that decreases the rate, frequency or extent of high-density lipoprotein particle clearance. High-density lipoprotein particle clearance is the process in which a high-density lipoprotein particle is removed from the blood via receptor-mediated endocytosis and its constituent parts degraded. [GOC:BHF, GOC:dph, GOC:tb]	1	APOC3	173;9	173;9	0.007	7.43	9	APOC3
546	GO:0001172	2.08196e-05	0.00857769	0.000115915	transcription, RNA-templated	The cellular synthesis of RNA on a template of RNA. [GOC:txnOH]	2	POLR2A;TERT	3392;72	1696;36	0.007	3.03	60	TERT
2349	GO:0003968	2.08196e-05	0.00857769	0.000115915	RNA-directed RNA polymerase activity	Catalysis of the reaction: nucleoside triphosphate + RNA(n) = diphosphate + RNA(n+1); uses an RNA template. [EC:2.7.7.48, GOC:mah]	2	POLR2A;TERT	3392;72	1696;36	0.007	3.03	60	TERT
3186	GO:0005009	2.21074e-05	0.00910825	0.000119845	insulin-activated receptor activity	Combining with insulin and transmitting the signal across the plasma membrane to initiate a change in cell activity. [ISBN:0198506732]	1	INSR	6509;110	6509;110	0.007	2.41	110	INSR
13016	GO:0051446	2.21074e-05	0.00910825	0.000119845	positive regulation of meiotic cell cycle	Any process that activates or increases the frequency, rate or extent of progression through the meiotic cell cycle. [GOC:ai, GOC:dph, GOC:tb]	1	INSR	6509;110	6509;110	0.007	2.41	110	INSR
17573	GO:1901612	2.51528e-05	0.0103629	0.000134584	cardiolipin binding	Interacting selectively and non-covalently with cardiolipin. [GOC:kmv, GOC:TermGenie]	3	STOML2;ATP8B1;RPE65	8599;162	2866.3;54	0.007	2.69	123.6	ATP8B1
4639	GO:0010255	2.66369e-05	0.0109744	0.000138917	glucose mediated signaling pathway	The process in which a change in the level of mono- and disaccharide glucose trigger the expression of genes controlling metabolic and developmental processes. [GOC:sm]	1	MLXIPL	1596;34	1596;34	0.007	3.04	34	MLXIPL
9070	GO:0035538	2.66369e-05	0.0109744	0.000138917	carbohydrate response element binding	Interacting selectively and non-covalently with the carbohydrate response element (ChoRE) found in the promoters of genes whose expression is regulated in response to carbohydrates, such as the triglyceride synthesis genes. [GOC:BHF, PMID:20001964]	1	MLXIPL	1596;34	1596;34	0.007	3.04	34	MLXIPL
3837	GO:0006711	3.1241e-05	0.0128713	0.000160891	estrogen catabolic process	The chemical reactions and pathways resulting in the breakdown of estrogens, C18 steroid hormones that can stimulate the development of female sexual characteristics. Also found in plants. [ISBN:0198506732]	1	UGT2B4	2250;44	2250;44	0.007	2.79	44	UGT2B4
2998	GO:0004760	3.22821e-05	0.0133002	0.000161011	serine-pyruvate transaminase activity	Catalysis of the reaction: L-serine + pyruvate = 3-hydroxypyruvate + L-alanine. [EC:2.6.1.51, RHEA:22855]	1	AGXT	535;16	535;16	0.007	4.27	16	AGXT
11345	GO:0046724	3.22821e-05	0.0133002	0.000161011	oxalic acid secretion	The controlled release of oxalic acid, ethanedioic acid, by a cell or a tissue. [GOC:ai]	1	AGXT	535;16	535;16	0.007	4.27	16	AGXT
9854	GO:0036403	3.24366e-05	0.0133639	0.000161011	arachidonate 8(S)-lipoxygenase activity	Catalysis of the reaction: arachidonate + O(2) = (5Z,8S,9E,11Z,14Z)-8-hydroperoxyicosa-5,9,11,14-tetraenoate. [EC:1.13.11.-, GOC:lb, PMID:10625675]	1	ALOX15B	481;15	481;15	0.007	4.46	15	ALOX15B
6249	GO:0021750	3.396e-05	0.0139915	0.000166566	vestibular nucleus development	The process whose specific outcome is the progression of the vestibular nucleus over time, from its formation to the mature structure. [GO_REF:0000021, GOC:cls, GOC:curators, GOC:dgh, GOC:dph, GOC:jid, GOC:mtg_15jun06, PMID:16221589]	2	ASCL1;CACNA1A	9261;159	4630.5;79.5	0.007	2.45	140.7	CACNA1A
10343	GO:0043175	3.72704e-05	0.0153554	0.000180652	RNA polymerase core enzyme binding	Interacting selectively and non-covalently with an RNA polymerase core enzyme, containing a specific subunit composition defined as the core enzyme. [GOC:jl, GOC:txnOH]	1	SCAF8	14090;220	14090;220	0.007	2.23	220	SCAF8
1179	GO:0002692	4.08985e-05	0.0168502	0.00019368	negative regulation of cellular extravasation	Any process that stops, prevents, or reduces the frequency, rate, or extent of cellular extravasation. [GOC:add]	2	ABR;BCR	22587;356	11293.5;178	0.007	2.25	287.6	ABR
10365	GO:0043314	4.08985e-05	0.0168502	0.00019368	negative regulation of neutrophil degranulation	Any process that stops, prevents, or reduces the rate of neutrophil degranulation. [ISBN:0781735149]	2	ABR;BCR	22587;356	11293.5;178	0.007	2.25	287.6	ABR
1419	GO:0003104	4.41392e-05	0.0181853	0.000206652	positive regulation of glomerular filtration	Any process that activates or increases the frequency, rate or extent of glomerular filtration. Glomerular filtration is the processs whereby blood is filtered by the glomerulus into the renal tubule. [GOC:mtg_cardio]	4	F2RL1;GAS6;PDGFB;GJA1	5070;112	1267.5;28	0.007	3.16	66.6	GAS6
8848	GO:0035397	4.73e-05	0.0194876	0.000218962	helper T cell enhancement of adaptive immune response	Positive regulation of an adaptive immune response mediated via cytokine production by helper T cell. [GOC:add]	2	CD4;NLRP10	1930;46	965;23	0.007	3.4	41.4	CD4
4369	GO:0008518	4.8809e-05	0.0201093	0.000220982	reduced folate carrier activity	Catalysis of the transfer of reduced folate from one side of a membrane to the other, up its concentration gradient. The transporter binds the solute and undergoes a series of conformational changes. Transport works equally well in either direction and is driven by a chemiosmotic source of energy. Chemiosmotic sources of energy include uniport, symport or antiport. [GOC:mtg_transport]	1	SLC19A1	2837;52	2837;52	0.007	2.62	52	SLC19A1
17074	GO:0098838	4.8809e-05	0.0201093	0.000220982	reduced folate transmembrane transport	The directed movement of reduced folate (dihydrofolate, tetrahydrofolate, methylene-tetrahydrofolate or methyl-tetrahydrofolate) across a membrane. [PMID:14609557]	1	SLC19A1	2837;52	2837;52	0.007	2.62	52	SLC19A1
11907	GO:0048058	5.07554e-05	0.0209112	0.000227296	compound eye corneal lens development	The process whose specific outcome is the progression of the corneal lens in the compound eye over time, from its formation to the mature structure. The corneal lens is a chitinous extracellular secretion of the four underlying cone cells and the pigment cells. [GOC:jid]	1	ABCB5	5671;94	5671;94	0.007	2.37	94	ABCB5
15441	GO:0070593	5.13305e-05	0.0211482	0.0002274	dendrite self-avoidance	The process in which dendrites recognize and avoid contact with sister dendrites from the same cell. [GOC:sart, PMID:17482551]	1	DSCAM	20922;317	20922;317	0.007	2.16	317	DSCAM
11880	GO:0047658	6.23923e-05	0.0257056	0.000273464	alpha-amino-acid esterase activity	Catalysis of the reaction: an alpha-amino acid ester + H2O = an alpha-amino acid + an alcohol. [EC:3.1.1.43, MetaCyc:ALPHA-AMINO-ACID-ESTERASE-RXN]	1	BPHL	1620;33	1620;33	0.007	2.91	33	BPHL
1230	GO:0002724	6.40115e-05	0.0263727	0.000277608	regulation of T cell cytokine production	Any process that modulates the frequency, rate, or extent of T cell cytokine production. [GOC:add]	2	CLC;TRPM4	3116;65	1558;32.5	0.007	2.98	58.5	TRPM4
5338	GO:0015662	7.37216e-05	0.0303733	0.000316389	ATPase activity, coupled to transmembrane movement of ions, phosphorylative mechanism	Catalysis of the transfer of a solute or solutes from one side of a membrane to the other according to the reaction: ATP + H2O = ADP + phosphate, to directly drive the transport of ions across a membrane. The reaction is characterized by the transient formation of a high-energy aspartyl-phosphoryl-enzyme intermediate. [PMID:10322420, PMID:10600683]	1	ABCC4	8191;129	8191;129	0.007	2.25	129	ABCC4
11072	GO:0046005	9.7136e-05	0.04002	0.000412578	positive regulation of circadian sleep/wake cycle, REM sleep	Any process that activates or increases the duration or quality of rapid eye movement (REM) sleep. [GOC:go_curators]	3	UTS2;UTS2R;GHRH	3830;82	1276.7;27.3	0.007	3.05	65.6	UTS2
11780	GO:0047134	9.81719e-05	0.0404468	0.000412723	protein-disulfide reductase activity	Catalysis of the reaction: protein-dithiol + NAD(P)+ = protein-disulfide + NAD(P)H + H+. [EC:1.8.1.8, MetaCyc:1.6.4.4-RXN]	2	TXNDC17;NXN	6176;109	3088;54.5	0.007	2.52	98.1	NXN
2744	GO:0004502	0.000103381	0.0425929	0.000426703	kynurenine 3-monooxygenase activity	Catalysis of the reaction: L-kynurenine + H(+) + NADPH + O(2) = 3-hydroxy-L-kynurenine + H(2)O + NADP(+). [EC:1.14.13.9, RHEA:20548]	1	KMO	2960;52	2960;52	0.007	2.51	52	KMO
5159	GO:0014056	0.000104465	0.0430395	0.000426703	regulation of acetylcholine secretion, neurotransmission	Any process that modulates the frequency, rate or extent of the regulated release of acetylcholine. [GOC:ef]	2	CHRNA3;CACNA1A	10355;169	5177.5;84.5	0.007	2.33	141.7	CACNA1A
13919	GO:0060313	0.000104604	0.043097	0.000426703	negative regulation of blood vessel remodeling	Any process that decreases the rate, frequency or extent of blood vessel remodeling, the reorganization or renovation of existing blood vessels. [GOC:BHF, GOC:dph, GOC:tb]	3	ABR;BCR;CST3	23085;360	7695;120	0.007	2.23	260.2	ABR
11150	GO:0046203	0.00012891	0.0531111	0.000494165	spermidine catabolic process	The chemical reactions and pathways resulting in the breakdown of spermidine, N-(3-aminopropyl)-1,4-diaminobutane. [GOC:ai]	1	PAOX	550;15	550;15	0.007	3.9	15	PAOX
13331	GO:0052899	0.00012891	0.0531111	0.000494165	N(1),N(12)-diacetylspermine:oxygen oxidoreductase (3-acetamidopropanal-forming) activity	Catalysis of the reaction: H(2)O + N(1),N(12)-diacetylspermine + O(2) = 3-acetamidopropanal + H(2)O(2) + N(1)-acetylspermidine. [RHEA:25871]	1	PAOX	550;15	550;15	0.007	3.9	15	PAOX
13343	GO:0052902	0.00012891	0.0531111	0.000494165	spermidine:oxygen oxidoreductase (3-aminopropanal-forming) activity	Catalysis of the reaction: H(2)O + O(2) + spermidine = 3-aminopropanal + H(2)O(2) + putrescine. [RHEA:25811]	1	PAOX	550;15	550;15	0.007	3.9	15	PAOX
13355	GO:0052903	0.00012891	0.0531111	0.000494165	N1-acetylspermine:oxygen oxidoreductase (3-acetamidopropanal-forming) activity	Catalysis of the reaction: H(2)O + N(1)-acetylspermine + O(2) = 3-acetamidopropanal + H(2)O(2) + spermidine. [RHEA:25803]	1	PAOX	550;15	550;15	0.007	3.9	15	PAOX
13367	GO:0052904	0.00012891	0.0531111	0.000494165	N1-acetylspermidine:oxygen oxidoreductase (3-acetamidopropanal-forming) activity	Catalysis of the reaction: H(2)O + N(1)-acetylspermidine + O(2) = 3-acetamidopropanal + H(2)O(2) + putrescine. [RHEA:25815]	1	PAOX	550;15	550;15	0.007	3.9	15	PAOX
17488	GO:1901307	0.00012891	0.0531111	0.000494165	positive regulation of spermidine biosynthetic process	Any process that activates or increases the frequency, rate or extent of spermidine biosynthetic process. [GOC:pm, GOC:TermGenie]	1	PAOX	550;15	550;15	0.007	3.9	15	PAOX
1	GO:0000334	0.000129538	0.0533698	0.000494165	3-hydroxyanthranilate 3,4-dioxygenase activity	Catalysis of the reaction: 3-hydroxyanthranilate + O(2) = cis,cis-2-amino-3-(3-oxoprop-1-enyl)but-2-enedioate + H(+). [EC:1.13.11.6, RHEA:17956]	1	HAAO	1173;25	1173;25	0.007	3.04	25	HAAO
17168	GO:1900044	0.000133172	0.054867	0.000498791	regulation of protein K63-linked ubiquitination	Any process that modulates the frequency, rate or extent of protein K63-linked ubiquitination. [GOC:TermGenie]	1	SASH1	6724;105	6724;105	0.007	2.23	105	SASH1
17976	GO:1902498	0.000133172	0.054867	0.000498791	regulation of protein autoubiquitination	Any process that modulates the frequency, rate or extent of protein autoubiquitination. [GOC:rb, GOC:TermGenie, PMID:24069405]	1	SASH1	6724;105	6724;105	0.007	2.23	105	SASH1
12225	GO:0050711	0.000140741	0.0579852	0.000502427	negative regulation of interleukin-1 secretion	Any process that stops, prevents, or reduces the frequency, rate or extent of the regulated release of interleukin-1 from a cell. [GOC:ai]	3	PML;NLRP12;GAS6	6355;117	2118.3;39	0.007	2.63	76.2	GAS6
1661	GO:0003213	0.000143899	0.0592864	0.000502427	cardiac right atrium morphogenesis	The process in which the right cardiac atrium is generated and organized. [GOC:mtg_heart]	1	NOTCH1	2533;45	2533;45	0.007	2.54	45	NOTCH1
1939	GO:0003264	0.000143899	0.0592864	0.000502427	regulation of cardioblast proliferation	Any process that modulates the frequency, rate or extent of cardioblast proliferation. A cardioblast is a cardiac precursor cell. It is a cell that has been committed to a cardiac fate, but will undergo more cell division rather than terminally differentiating. [GOC:mtg_heart]	1	NOTCH1	2533;45	2533;45	0.007	2.54	45	NOTCH1
1985	GO:0003270	0.000143899	0.0592864	0.000502427	Notch signaling pathway involved in regulation of secondary heart field cardioblast proliferation	The series of molecular signals initiated by binding of an extracellular ligand to a Notch receptor on the surface of the target cell contributing to the modulation of the frequency, rate or extent of cardioblast proliferation in the secondary heart field. A cardioblast is a cardiac precursor cell. It is a cell that has been committed to a cardiac fate, but will undergo more cell division rather …	1	NOTCH1	2533;45	2533;45	0.007	2.54	45	NOTCH1
4029	GO:0007440	0.000143899	0.0592864	0.000502427	foregut morphogenesis	The process in which the anatomical structures of the foregut are generated and organized. [GOC:jid]	1	NOTCH1	2533;45	2533;45	0.007	2.54	45	NOTCH1
6079	GO:0021515	0.000143899	0.0592864	0.000502427	cell differentiation in spinal cord	The process in which relatively unspecialized cells acquire specialized structural and/or functional features that characterize the cells of the spinal cord. Differentiation includes the processes involved in commitment of a cell to a specific fate. [GO_REF:0000021, GOC:cls, GOC:dgh, GOC:dph, GOC:jid, GOC:mtg_15jun06, PMID:11262869]	1	NOTCH1	2533;45	2533;45	0.007	2.54	45	NOTCH1
14517	GO:0060843	0.000143899	0.0592864	0.000502427	venous endothelial cell differentiation	The process in which a relatively unspecialized endothelial cell acquires specialized features of a venous endothelial cell, a thin flattened cell that lines the inside surfaces of veins. [GOC:dph, GOC:sdb_2009, GOC:tb]	1	NOTCH1	2533;45	2533;45	0.007	2.54	45	NOTCH1
14840	GO:0060979	0.000143899	0.0592864	0.000502427	vasculogenesis involved in coronary vascular morphogenesis	The differentiation of endothelial cells from progenitor cells that contributes to blood vessel development in the heart, and the de novo formation of blood vessels and tubes. [GOC:mtg_heart]	1	NOTCH1	2533;45	2533;45	0.007	2.54	45	NOTCH1
18881	GO:2000194	0.000156221	0.0643631	0.000540866	regulation of female gonad development	Any process that modulates the frequency, rate or extent of female gonad development. [GOC:obol]	2	NUPR1;INSR	6623;111	3311.5;55.5	0.007	2.39	99.1	INSR
4110	GO:0008057	0.000160052	0.0659416	0.000546556	eye pigment granule organization	A process that is carried out at the cellular level which results in the assembly, arrangement of constituent parts, or disassembly of intracellular pigment storage granules in the eye. [PMID:9303295]	1	SHROOM2	5577;88	5577;88	0.007	2.25	88	SHROOM2
609	GO:0001225	0.000160518	0.0661333	0.000546556	RNA polymerase II transcription coactivator binding	Interacting selectively and non-covalently with an RNA polymerase II transcription coactivator, any protein involved in positive regulation of transcription of RNA polymerase II via protein-protein interactions with transcription factors and other proteins that positively regulate transcription. Transcription coactivators do not bind DNA directly, but rather mediate protein-protein interactions b…	1	NFATC1	5791;91	5791;91	0.007	2.24	91	NFATC1
12777	GO:0051174	0.000162863	0.0670996	0.000549997	regulation of phosphorus metabolic process	Any process that modulates the frequency, rate or extent of the chemical reactions and pathways involving phosphorus or compounds containing phosphorus. [GOC:ai]	2	FGFR1;FAM20C	6078;103	3039;51.5	0.007	2.42	84.7	FAM20C
5261	GO:0015355	0.000168452	0.0694024	0.000564247	secondary active monocarboxylate transmembrane transporter activity	Catalysis of the movement of a monocarboxylate, any compound containing a single carboxyl group (COOH or COO-), by uniport, symport or antiport across a membrane by a carrier-mediated mechanism. [GOC:bf, GOC:jl]	1	SLC5A12	2697;47	2697;47	0.007	2.49	47	SLC5A12
11702	GO:0046979	0.000185456	0.0764077	0.000616191	TAP2 binding	Interacting selectively and non-covalently with the TAP2 subunit of TAP (transporter associated with antigen processing) protein. [PMID:11133832]	3	TAPBP;TAP1;HLA-F	11945;195	3981.7;65	0.007	2.33	132	HLA-F
18974	GO:2000354	0.000194438	0.0801084	0.000636842	regulation of ovarian follicle development	Any process that modulates the frequency, rate or extent of ovarian follicle development. [GOC:obol]	2	UMODL1;GNRH1	3912;71	1956;35.5	0.007	2.59	63.9	UMODL1
99	GO:0000481	0.000194762	0.080242	0.000636842	maturation of 5S rRNA	Any process involved in the maturation of a precursor 5S ribosomal RNA (rRNA) molecule into a mature 5S rRNA molecule. [GOC:curators]	1	SART1	949;21	949;21	0.007	3.16	21	SART1
17650	GO:1901642	0.000224178	0.0923614	0.000727255	nucleoside transmembrane transport	The directed movement of nucleoside across a membrane. [GOC:pr, GOC:TermGenie]	2	SLC28A1;SLC29A4	5068;89	2534;44.5	0.007	2.51	72.9	SLC28A1
4333	GO:0008478	0.000235833	0.0971632	0.000753203	pyridoxal kinase activity	Catalysis of the reaction: ATP + pyridoxal = ADP + pyridoxal 5'-phosphate. [EC:2.7.1.35]	1	PDXK	1982;36	1982;36	0.007	2.59	36	PDXK
4437	GO:0009443	0.000235833	0.0971632	0.000753203	pyridoxal 5'-phosphate salvage	Any process that generates pyridoxal 5'-phosphate, the active form of vitamin B6, from derivatives of it without de novo synthesis. [GOC:jl]	1	PDXK	1982;36	1982;36	0.007	2.59	36	PDXK
13120	GO:0051654	0.000238713	0.0983496	0.000756536	establishment of mitochondrion localization	The directed movement of the mitochondrion to a specific location. [GOC:ai]	1	FEZ1	2263;40	2263;40	0.007	2.53	40	FEZ1
8676	GO:0034382	0.000251192	0.103491	0.000790007	chylomicron remnant clearance	The process in which a chylomicron remnant is removed from the blood via receptor-mediated endocytosis into liver cells and its constituent parts degraded. [GOC:BHF, GOC:mah, GOC:pde]	5	APOC1;APOC3;APOE;LIPC;LMF1	11704;203	2340.8;40.6	0.007	2.48	107.2	LMF1
13142	GO:0051668	0.000259655	0.106978	0.000810439	localization within membrane	Any process in which a substance or cellular entity, such as a protein complex or organelle, is transported to, and/or maintained in, a specific location within a membrane. [GOC:ai]	3	CNIH2;CDH13;RAC1	27427;404	9142.3;134.7	0.007	2.1	309.2	CDH13
9098	GO:0035579	0.000270244	0.111341	0.000833557	specific granule membrane	The lipid bilayer surrounding a specific granule, a granule with a membranous, tubular internal structure, found primarily in mature neutrophil cells. Most are released into the extracellular fluid. Specific granules contain lactoferrin, lysozyme, vitamin B12 binding protein and elastase. [GOC:bf, PMID:7334549]	1	VAMP1	414;12	414;12	0.007	4.14	12	VAMP1
9497	GO:0035934	0.000271108	0.111697	0.000833557	corticosterone secretion	The regulated release of corticosterone into the circulatory system. Corticosterone is a 21-carbon steroid hormone of the corticosteroid type produced in the cortex of the adrenal glands. [CHEBI:16827, GOC:sl]	1	SELM	846;19	846;19	0.007	3.21	19	SELM
18656	GO:1990451	0.000296391	0.122113	0.000904541	cellular stress response to acidic pH	Any process that results in a change in state or activity of a cell (in terms of movement, secretion, enzyme production, gene expression, etc.) as a result of a disturbance in the homeostasis of organismal or cellular pH (with pH < 7). pH is a measure of the acidity or basicity of an aqueous solution. [GOC:BHF, GOC:go_curators, GOC:rl, PMID:10615049]	1	NOX1	1457;28	1457;28	0.007	2.75	28	NOX1
11309	GO:0046649	0.000305633	0.125921	0.000920348	lymphocyte activation	A change in morphology and behavior of a lymphocyte resulting from exposure to a specific antigen, mitogen, cytokine, chemokine, cellular ligand, or soluble factor. [GOC:mgi_curators, ISBN:0781735140]	2	CD3E;LAX1	959;26	479.5;13	0.007	3.87	17.8	LAX1
5828	GO:0019087	0.000306038	0.126088	0.000920348	transformation of host cell by virus	Any virus-induced change in the morphological, biochemical, or growth parameters of a cell. [ISBN:0781702534]	2	HYAL2;INSR	6749;110	3374.5;55	0.007	2.33	99	INSR
16876	GO:0097187	0.000328791	0.135462	0.000981608	dentinogenesis	The process whose specific outcome is the formation of dentin, the mineralized tissue that constitutes the major bulk of teeth. Dentin may be one of three types: primary dentin, secondary dentin, and tertiary dentin. [GOC:cjm, GOC:sl, PMID:10206335, PMID:21196346]	3	FAM20C;HTRA1;SLC34A1	6723;118	2241;39.3	0.007	2.51	78.6	FAM20C
6158	GO:0021650	0.00033453	0.137827	0.000991558	vestibulocochlear nerve formation	The process that gives rise to the vestibulocochlear nerve. This process pertains to the initial formation of a structure from unspecified parts. This sensory nerve innervates the membranous labyrinth of the inner ear. The vestibular branch innervates the vestibular apparatus that senses head position changes relative to gravity. The auditory branch innervates the cochlear duct, which is connecte…	2	PAX2;ATP8B1	11603;175	5801.5;87.5	0.007	2.15	139.1	ATP8B1
19345	GO:2000510	0.00033732	0.138976	0.000992684	positive regulation of dendritic cell chemotaxis	Any process that activates or increases the frequency, rate or extent of dendritic cell chemotaxis. [GOC:obol]	6	CALR;CCR7;GAS6;C1QBP;LGALS9;IL12A	4782;105	797;17.5	0.007	3.14	48	GAS6
13579	GO:0060060	0.00034381	0.14165	0.00100461	post-embryonic retina morphogenesis in camera-type eye	The process in which the anatomical structure of the retina is generated and organized in a camera-type eye during the post-embryonic life stage. [GOC:dgh, GOC:dph]	2	CCDC66;DSCAM	24021;344	12010.5;172	0.007	2.05	288	DSCAM
2157	GO:0003867	0.000372535	0.153484	0.00104411	4-aminobutyrate transaminase activity	Catalysis of the reaction: 4-aminobutanoate + amino group acceptor = succinate semialdehyde + amino acid. [EC:2.6.1.19, GOC:mah]	1	ABAT	4586;71	4586;71	0.007	2.21	71	ABAT
5132	GO:0014053	0.000372535	0.153484	0.00104411	negative regulation of gamma-aminobutyric acid secretion	Any process that stops, prevents, or reduces the frequency, rate or extent of the regulated release of gamma-aminobutyric acid. [GOC:ef]	1	ABAT	4586;71	4586;71	0.007	2.21	71	ABAT
7522	GO:0032144	0.000372535	0.153484	0.00104411	4-aminobutyrate transaminase complex	A homodimeric protein complex that possesses 4-aminobutyrate transaminase activity. [GOC:mah, PMID:15528998]	1	ABAT	4586;71	4586;71	0.007	2.21	71	ABAT
7549	GO:0032145	0.000372535	0.153484	0.00104411	succinate-semialdehyde dehydrogenase binding	Interacting selectively and non-covalently with succinate-semialdehyde dehydrogenase. [GOC:mah]	1	ABAT	4586;71	4586;71	0.007	2.21	71	ABAT
11807	GO:0047298	0.000372535	0.153484	0.00104411	(S)-3-amino-2-methylpropionate transaminase activity	Catalysis of the reaction: (S)-3-amino-2-methylpropanoate + 2-oxoglutarate = 2-methyl-3-oxopropanoate + L-glutamate. [EC:2.6.1.22, RHEA:13996]	1	ABAT	4586;71	4586;71	0.007	2.21	71	ABAT
18378	GO:1904450	0.000372535	0.153484	0.00104411	positive regulation of aspartate secretion	Any process that activates or increases the frequency, rate or extent of aspartate secretion. [GO_REF:0000058, GOC:TermGenie, PMID:2342602]	1	ABAT	4586;71	4586;71	0.007	2.21	71	ABAT
12038	GO:0050658	0.000395344	0.162882	0.00110055	RNA transport	The directed movement of RNA, ribonucleic acids, into, out of or within a cell, or between cells, by means of some agent such as a transporter or pore. [GOC:ai]	7	ATXN2;NXF5;RBFOX1;C14orf166;NXF2;HNRNPA2B1;CKAP5	56553;823	8079;117.6	0.007	2.08	317.2	RBFOX1
5581	GO:0018585	0.000414811	0.170902	0.00113168	fluorene oxygenase activity	Catalysis of the reaction: fluorene + 2 H+ + 2 e- + O2 = H2O + 9-fluorenol. [UM-BBD_reactionID:r0407]	1	CYP4B1	880;19	880;19	0.007	3.08	19	CYP4B1
5592	GO:0018917	0.000414811	0.170902	0.00113168	fluorene metabolic process	The chemical reactions and pathways involving fluorene, a tricyclic polycyclic aromatic hydrocarbon containing a five-membered ring. It is a major component of fossil fuels and their derivatives and is also a by-product of coal-conversion and energy-related industries. It is commonly found in vehicle exhaust emissions, crude oils, motor oils, coal and oil combustion products, waste incineration, …	1	CYP4B1	880;19	880;19	0.007	3.08	19	CYP4B1
10323	GO:0043128	0.000416961	0.171788	0.00113168	positive regulation of 1-phosphatidylinositol 4-kinase activity	Any process that activates or increases the activity of 1-phosphatidylinositol 4-kinase. [GOC:jl]	1	CD81	1082;22	1082;22	0.007	2.9	22	CD81
11361	GO:0046813	0.000417515	0.172016	0.00113168	receptor-mediated virion attachment to host cell	The process by which a virion attaches to a host cell by binding to a receptor on the host cell surface. [ISBN:0879694971]	5	CD81;GAS6;ACE2;ICAM1;LRRC15	6783;128	1356.6;25.6	0.007	2.7	62.8	GAS6
901	GO:0001970	0.000434669	0.179084	0.00116288	positive regulation of activation of membrane attack complex	Any process that activates, maintains or increases the frequency, rate or extent of the activation of the membrane attack complex components of the complement cascade. [GOC:hjd]	1	C3	2429;41	2429;41	0.007	2.41	41	C3
7485	GO:0031715	0.000434669	0.179084	0.00116288	C5L2 anaphylatoxin chemotactic receptor binding	Interacting selectively and non-covalently with a C5L2 anaphylatoxin chemotactic receptor. [GOC:mah, GOC:nln]	1	C3	2429;41	2429;41	0.007	2.41	41	C3
630	GO:0001300	0.000456332	0.188009	0.00121296	chronological cell aging	The process associated with progression of the cell from its inception to the end of its lifespan that occurs when the cell is in a non-dividing, or quiescent, state. [GOC:jh, PMID:12044934]	2	SERPINE1;ENG	2456;48	1228;24	0.007	2.79	34.4	SERPINE1
7507	GO:0032078	0.000476292	0.196232	0.00125151	negative regulation of endodeoxyribonuclease activity	Any process that stops or reduces the rate of endodeoxyribonuclease activity, the hydrolysis of ester linkages within deoxyribonucleic acid by creating internal breaks. [GOC:mah]	1	GZMA	326;10	326;10	0.007	4.38	10	GZMA
13299	GO:0052731	0.000479948	0.197739	0.00125151	phosphocholine phosphatase activity	Catalysis of the reaction: choline phosphate + H2O = choline + phosphate. [EC:3.1.3.75]	1	PHOSPHO1	384;11	384;11	0.007	4.09	11	PHOSPHO1
13315	GO:0052732	0.000479948	0.197739	0.00125151	phosphoethanolamine phosphatase activity	Catalysis of the reaction: O-phosphoethanolamine + H2O = ethanolamine + phosphate. [EC:3.1.3.75]	1	PHOSPHO1	384;11	384;11	0.007	4.09	11	PHOSPHO1
3339	GO:0005170	0.000519004	0.21383	0.00134484	neurotrophin TRKC receptor binding	Interacting selectively and non-covalently with the neurotrophin TRKC receptor. [GOC:ai]	1	EFNA5	8649;124	8649;124	0.007	2.05	124	EFNA5
15715	GO:0071322	0.000526433	0.216891	0.00135557	cellular response to carbohydrate stimulus	Any process that results in a change in state or activity of a cell (in terms of movement, secretion, enzyme production, gene expression, etc.) as a result of a carbohydrate stimulus. [GOC:mah]	3	RPS6KA2;MLXIPL;PRKCB	24386;350	8128.7;116.7	0.007	2.05	166.4	PRKCB
15376	GO:0070557	0.000536829	0.221174	0.00137375	PCNA-p21 complex	A protein complex that contains the cyclin-dependent protein kinase inhibitor p21WAF1/CIP1 bound to PCNA; formation of the complex inhibits DNA replication. [GOC:mah, PMID:7911228, PMID:7915843]	2	PCNA;CDKN1A	1021;26	510.5;13	0.007	3.64	17.8	CDKN1A
19013	GO:2000360	0.000558534	0.230116	0.00142047	negative regulation of binding of sperm to zona pellucida	Any process that stops, prevents or reduces the frequency, rate or extent of binding of sperm to the zona pellucida. [GOC:obol]	4	OVGP1;ASTL;ZP4;ZP3	3891;79	972.8;19.8	0.007	2.91	46.2	ZP3
15305	GO:0070436	0.000580541	0.239183	0.00146738	Grb2-EGFR complex	A protein complex that contains the epidermal growth factor receptor (EGFR) and Grb2, and is involved in linking EGFR activation to the p21-Ras pathway. [GOC:mah, PMID:7798267]	2	TNK2;GRB2	6286;101	3143;50.5	0.007	2.3	58.1	TNK2
19757	GO:2000611	0.000610235	0.251417	0.00153303	positive regulation of thyroid hormone generation	Any process that activates or increases the frequency, rate or extent of thyroid hormone generation. [GOC:obol]	3	PAX8;GATA3;HPN	5489;96	1829.7;32	0.007	2.5	44.8	PAX8
15119	GO:0070159	0.000631184	0.260048	0.00157605	mitochondrial threonyl-tRNA aminoacylation	The process of coupling threonine to threonyl-tRNA in a mitochondrion, catalyzed by threonyl-tRNA synthetase. In tRNA aminoacylation, the amino acid is first activated by linkage to AMP and then transferred to either the 2'- or the 3'-hydroxyl group of the 3'-adenosine residue of the tRNA. [GOC:mah, GOC:mcc]	1	TARS2	848;18	848;18	0.007	3.03	18	TARS2
18733	GO:1990745	0.000646526	0.266369	0.00160463	EARP complex	A quatrefoil tethering complex required for endocytic recycling. [PMID:25799061]	3	VPS52;VPS53;VPS51	13540;204	4513.3;68	0.007	2.15	138.6	VPS53
6673	GO:0030274	0.000664741	0.273873	0.00163996	LIM domain binding	Interacting selectively and non-covalently with a LIM domain (for Lin-11 Isl-1 Mec-3) of a protein, a domain with seven conserved cysteine residues and a histidine, that binds two zinc ions and acts as an interface for protein-protein interactions. [GOC:go_curators, Pfam:PF00412]	6	RPH3AL;ACTN2;LDB1;LDB2;RIPK2;TLN1	33472;495	5578.7;82.5	0.007	2.11	225.5	RPH3AL
9201	GO:0035803	0.000697733	0.287466	0.00171111	egg coat formation	Construction of an egg coat, a specialized extracellular matrix that surrounds the ovum of animals. The egg coat provides structural support and can play an essential role in oogenesis, fertilization and early development. [GOC:bf, GOC:sart, GOC:yaf, PMID:16944418, PMID:17163408]	2	POMZP3;ZP3	3699;65	1849.5;32.5	0.007	2.51	52.1	ZP3
11607	GO:0046978	0.000712841	0.29369	0.00173781	TAP1 binding	Interacting selectively and non-covalently with the TAP1 subunit of TAP (transporter associated with antigen processing) protein. [PMID:11133832]	4	TAPBP;TAP2;TAP1;HLA-F	13641;213	3410.2;53.2	0.007	2.23	118	HLA-F
11275	GO:0046523	0.000766798	0.315921	0.00185836	S-methyl-5-thioribose-1-phosphate isomerase activity	Catalysis of the reaction: S-methyl-5-thio-alpha-D-ribose 1-phosphate = S-methyl-5-thio-D-ribulose 1-phosphate. [EC:5.3.1.23, RHEA:19992]	1	MRI1	408;11	408;11	0.007	3.85	11	MRI1
3093	GO:0004796	0.000779166	0.321016	0.00186637	thromboxane-A synthase activity	Catalysis of the reaction: prostaglandin H(2) = thromboxane A(2). [EC:5.3.99.5, RHEA:17140]	1	TBXAS1	7618;108	7618;108	0.007	2.03	108	TBXAS1
9713	GO:0036134	0.000779166	0.321016	0.00186637	12-hydroxyheptadecatrienoic acid synthase activity	Catalysis of the reaction: prostaglandin H2 = 12-hydroxyheptadecatrienoic acid (HHT) + malonaldehyde (MDA). [GOC:mw, PMID:11297515]	1	TBXAS1	7618;108	7618;108	0.007	2.03	108	TBXAS1
7862	GO:0032388	0.000803456	0.331024	0.00190639	positive regulation of intracellular transport	Any process that activates or increases the frequency, rate or extent of the directed movement of substances within cells. [GOC:mah]	2	MLC1;CAPN10	3446;60	1723;30	0.007	2.49	33.2	CAPN10
1270	GO:0002803	0.000805125	0.331711	0.00190639	positive regulation of antibacterial peptide production	Any process that activates or increases the frequency, rate, or extent of antibacterial peptide production. [GOC:add]	3	PGC;KLK7;KLK5	1608;38	536;12.7	0.007	3.38	14.6	PGC
18784	GO:1990829	0.000823801	0.339406	0.00193946	C-rich single-stranded DNA binding	Interacting selectively and non-covalently with C-rich, single-stranded DNA. [PMID:8127654]	1	PCBP3	10256;142	10256;142	0.007	1.98	142	PCBP3
1132	GO:0002448	0.000829501	0.341755	0.00194179	mast cell mediated immunity	Any process involved in the carrying out of an immune response by a mast cell. [GO_REF:0000022, GOC:add, GOC:mtg_15nov05, ISBN:0781735149]	2	SERPINB9;SPON2	3017;54	1508.5;27	0.007	2.56	38.2	SPON2
8359	GO:0033342	0.000851734	0.350915	0.00196875	negative regulation of collagen binding	Any process that stops, prevents, or reduces the frequency, rate or extent of collagen binding. [GOC:mah]	1	GTPBP4	1296;24	1296;24	0.007	2.65	24	GTPBP4
2238	GO:0003875	0.000852959	0.351419	0.00196875	ADP-ribosylarginine hydrolase activity	Catalysis of the reaction: N2-(ADP-D-ribosyl)-L-arginine + H2O = L-arginine + ADP-ribose. [EC:3.2.2.19]	2	ADPRHL1;ADPRH	1885;38	942.5;19	0.007	2.88	33.4	ADPRHL1
5949	GO:0019166	0.000855357	0.352407	0.00196875	trans-2-enoyl-CoA reductase (NADPH) activity	Catalysis of the reaction: acyl-CoA + NADP+ = trans-2,3-dehydroacyl-CoA + NADPH + H+. [EC:1.3.1.38]	2	DECR2;MECR	2450;46	1225;23	0.007	2.68	38.2	DECR2
9670	GO:0036018	0.000901498	0.371417	0.00204575	cellular response to erythropoietin	Any process that results in a change in state or activity of a cell (in terms of movement, secretion, enzyme production, gene expression, etc.) as a result of an erythropoietin stimulus. [GOC:yaf, PR:000007141]	2	MT1X;MT2A	1484;32	742;16	0.007	3.08	28.8	MT2A
3760	GO:0006666	0.000903705	0.372326	0.00204575	3-keto-sphinganine metabolic process	The chemical reactions and pathways involving 3-keto-sphinganine, a derivative of sphinganine with a ketone group at C3. It is an intermediate in the synthesis of sphingosine. [GOC:ai]	1	KDSR	1813;31	1813;31	0.007	2.44	31	KDSR
11852	GO:0047560	0.000903705	0.372326	0.00204575	3-dehydrosphinganine reductase activity	Catalysis of the reaction: NADP(+) + sphinganine = 3-dehydrosphinganine + H(+) + NADPH. [EC:1.1.1.102, RHEA:22643]	1	KDSR	1813;31	1813;31	0.007	2.44	31	KDSR
6588	GO:0030260	0.000978819	0.403274	0.00220368	entry into host cell	The invasion by an organism of a cell of its host organism. The host is defined as the larger of the organisms involved in a symbiotic interaction. [GOC:njm]	3	CXCR4;CD4;PPIA	2045;46	681.7;15.3	0.007	3.21	36.8	CD4
11501	GO:0046874	0.00100903	0.415719	0.00225265	quinolinate metabolic process	The chemical reactions and pathways involving quinolinate, the anion of quinolinic acid, also known as 2,3-pyridinedicarboxylic acid. [GOC:ai]	2	HAAO;ACMSD	4403;71	2201.5;35.5	0.007	2.3	43.9	ACMSD
4614	GO:0010037	0.00104431	0.430256	0.00225265	response to carbon dioxide	Any process that results in a change in state or activity of a cell or an organism (in terms of movement, secretion, enzyme production, gene expression, etc.) as a result of a carbon dioxide (CO2) stimulus. [GOC:sm]	1	F7	892;18	892;18	0.007	2.88	18	F7
7979	GO:0032571	0.00104431	0.430256	0.00225265	response to vitamin K	Any process that results in a change in state or activity of a cell or an organism (in terms of movement, secretion, enzyme production, gene expression, etc.) as a result of a vitamin K stimulus. [GOC:sl]	1	F7	892;18	892;18	0.007	2.88	18	F7
8523	GO:0033595	0.00104431	0.430256	0.00225265	response to genistein	Any process that results in a change in state or activity of a cell or an organism (in terms of movement, secretion, enzyme production, gene expression, etc.) as a result of a genistein stimulus. [CHEBI:28088, GOC:mah]	1	F7	892;18	892;18	0.007	2.88	18	F7
14996	GO:0061476	0.00104431	0.430256	0.00225265	response to anticoagulant	Any process that results in a change in state or activity of a cell or an organism (in terms of movement, secretion, enzyme production, gene expression, etc.) as a result of an anticoagulant stimulus. [GOC:dph]	1	F7	892;18	892;18	0.007	2.88	18	F7
16789	GO:0097068	0.00104431	0.430256	0.00225265	response to thyroxine	A change in state or activity of a cell or an organism (in terms of movement, secretion, enzyme production, gene expression, etc.) as a result of a thyroxine stimulus. [GOC:sjw, PMID:9916872]	1	F7	892;18	892;18	0.007	2.88	18	F7
18353	GO:1904400	0.00104431	0.430256	0.00225265	response to Thyroid stimulating hormone	Any process that results in a change in state or activity of a cell or an organism (in terms of movement, secretion, enzyme production, gene expression, etc.) as a result of a Thyroid stimulating hormone stimulus. [GO_REF:0000071, GOC:TermGenie, PMID:11238928]	1	F7	892;18	892;18	0.007	2.88	18	F7
18421	GO:1904612	0.00104431	0.430256	0.00225265	response to 2,3,7,8-tetrachlorodibenzodioxine	Any process that results in a change in state or activity of a cell or an organism (in terms of movement, secretion, enzyme production, gene expression, etc.) as a result of a 2,3,7,8-tetrachlorodibenzodioxine stimulus. [GO_REF:0000071, GOC:TermGenie, PMID:23196670]	1	F7	892;18	892;18	0.007	2.88	18	F7
4455	GO:0009450	0.00105805	0.435917	0.00226516	gamma-aminobutyric acid catabolic process	The chemical reactions and pathways resulting in the breakdown of gamma-aminobutyric acid (GABA, 4-aminobutyrate), an amino acid which acts as a neurotransmitter in some organisms. [GOC:ai]	2	ABAT;ALDH5A1	6544;101	3272;50.5	0.007	2.2	66.9	ABAT
923	GO:0002067	0.00106111	0.437176	0.00226516	glandular epithelial cell differentiation	The process in which a relatively unspecialized cell acquires specialized features of a glandular epithelial cell. A glandular epithelial cell is a columnar/cuboidal epithelial cell found in a two dimensional sheet with a free surface exposed to the lumen of a gland. [GOC:dph]	2	IL31RA;NKX6-3	10857;157	5428.5;78.5	0.007	2.07	102.9	NKX6-3
17029	GO:0098703	0.00111506	0.459405	0.00236807	calcium ion import across plasma membrane	The directed movement of calcium ions from outside of a cell, across the plasma membrane and into the cytosol. [GOC:dos]	2	TRPM2;ATP2B4	9649;139	4824.5;69.5	0.007	2.06	85.9	TRPM2
15886	GO:0071895	0.00116868	0.481497	0.00246921	odontoblast differentiation	The process in which a relatively unspecialized cell of neural crest origin acquires the specialized features of an odontoblast, a cell on the outer surface of the dental pulp whose biological function is the creation of dentin. [GOC:sl, PMID:20425127]	3	DLX3;LEF1;FAM20C	8964;137	2988;45.7	0.007	2.18	83.2	FAM20C
15037	GO:0061685	0.00120527	0.496571	0.00252759	diphthine methylesterase activity	Catalysis of the reaction: diphthine methyl ester + H2O <=> diphthine + H+ + methanol. [GOC:dph, PMID:24739148, RHEA:42659]	1	DPH7	1119;21	1119;21	0.007	2.68	21	DPH7
5446	GO:0016404	0.00120858	0.497936	0.00252759	15-hydroxyprostaglandin dehydrogenase (NAD+) activity	Catalysis of the reaction: (5Z,13E)-(15S)-11-alpha,15-dihydroxy-9-oxoprost-13-enoate + NAD+ = (5Z,13E)-11-alpha-hydroxy-9,15-dioxoprost-13-enoate + NADH + H+. [EC:1.1.1.141]	2	ABCC4;HPGD	9700;140	4850;70	0.007	2.06	117.2	ABCC4
19899	GO:2000669	0.00124163	0.511551	0.00258359	negative regulation of dendritic cell apoptotic process	Any process that stops, prevents or reduces the frequency, rate or extent of dendritic cell apoptotic process. [GOC:mtg_apoptosis, GOC:obol]	3	AXL;GAS6;LILRB1	9003;139	3001;46.3	0.007	2.2	77	GAS6
8027	GO:0032621	0.00132308	0.545109	0.00269856	interleukin-18 production	The appearance of interleukin-18 due to biosynthesis or secretion following a cellular stimulus, resulting in an increase in its intracellular or extracellular levels. [GOC:mah]	1	NLRP3	1496;26	1496;26	0.007	2.48	26	NLRP3
10443	GO:0044546	0.00132308	0.545109	0.00269856	NLRP3 inflammasome complex assembly	The aggregation, arrangement and bonding together of a set of components to form the NLRP3 inflammasome complex, occurring at the level of an individual cell. [GOC:jl, PMID:21048113]	1	NLRP3	1496;26	1496;26	0.007	2.48	26	NLRP3
12195	GO:0050701	0.00132308	0.545109	0.00269856	interleukin-1 secretion	The regulated release of interleukin-1 from a cell. Interleukin 1 is produced mainly by activated macrophages; it stimulates thymocyte proliferation by inducing interleukin 2 release and it is involved in the inflammatory response. [GOC:ai, ISBN:0198506732]	1	NLRP3	1496;26	1496;26	0.007	2.48	26	NLRP3
18944	GO:2000321	0.00132308	0.545109	0.00269856	positive regulation of T-helper 17 cell differentiation	Any process that activates or increases the frequency, rate or extent of T-helper 17 cell differentiation. [GOC:BHF, GOC:mah]	1	NLRP3	1496;26	1496;26	0.007	2.48	26	NLRP3
12003	GO:0048878	0.00133112	0.54842	0.00270158	chemical homeostasis	Any biological process involved in the maintenance of an internal steady state of a chemical. [GOC:isa_complete]	1	UMOD	844;17	844;17	0.007	2.88	17	UMOD
7913	GO:0032401	0.0013644	0.562132	0.00275555	establishment of melanosome localization	The directed movement of a melanosome to a specific location. [GOC:mah]	2	SHROOM2;RAB17	6353;96	3176.5;48	0.007	2.16	80	SHROOM2
1753	GO:0003220	0.00140795	0.580076	0.0028023	left ventricular cardiac muscle tissue morphogenesis	The process in which the anatomical structures of left cardiac ventricle muscle are generated and organized. [GOC:mtg_heart]	1	RYR2	20856;272	20856;272	0.007	1.86	272	RYR2
10416	GO:0043924	0.00140795	0.580076	0.0028023	suramin binding	Interacting selectively and non-covalently with suramin, a naphthalenesulfonic acid compound which is used in the treatment of diseases caused by trypanosomes and worms. [CHEBI:45906, GOC:jl, Wikipedia:Suramin]	1	RYR2	20856;272	20856;272	0.007	1.86	272	RYR2
16228	GO:0072599	0.00140795	0.580076	0.0028023	establishment of protein localization to endoplasmic reticulum	The directed movement of a protein to a specific location in the endoplasmic reticulum. [GOC:mah]	1	RYR2	20856;272	20856;272	0.007	1.86	272	RYR2
17500	GO:1901318	0.00142566	0.58737	0.00282389	negative regulation of sperm motility	Any process that stops, prevents or reduces the frequency, rate or extent of sperm motility. [GOC:TermGenie]	2	RGN;SEMG1	1560;31	780;15.5	0.007	2.84	20.7	RGN
17150	GO:0102008	0.00144777	0.596483	0.00285398	cytosolic dipeptidase activity	Catalysis of the reaction: H2O + a dipeptide <=> 2 a standard alpha amino acid that occurs in the cytosol [EC:3.4.13.18]	1	CNDP2	1139;21	1139;21	0.007	2.63	21	CNDP2
15834	GO:0071529	0.00153815	0.633716	0.00300703	cementum mineralization	The process in which calcium salts, mainly carbonated hydroxyapatite, are deposited into the initial acellular cementum. [GOC:sl, PMID:17043865]	1	ALPL	3048;46	3048;46	0.007	2.16	46	ALPL
12543	GO:0051006	0.00154001	0.634483	0.00300703	positive regulation of lipoprotein lipase activity	Any process that activates or increases the activity of the enzyme lipoprotein lipase. [GOC:ai]	9	GPIHBP1;APOA5;APOA4;APOA1;NR1H2;NR1H3;APOH;LMF1;ABHD5	11636;209	1292.9;23.2	0.007	2.56	45.2	LMF1
16255	GO:0072600	0.0015474	0.637529	0.00300721	establishment of protein localization to Golgi	The directed movement of a protein to a specific location in the Golgi apparatus. [GOC:mah]	3	ATP9B;GAK;NRAS	14550;207	4850;69	0.007	2.03	130.4	ATP9B
12525	GO:0050973	0.00156851	0.646224	0.00303392	detection of mechanical stimulus involved in equilibrioception	The series of events involved in equilibrioception in which a mechanical stimulus is received and converted into a molecular signal. During equilibrioception, mechanical stimuli may be in the form of input from pressure receptors or from the labyrinth system of the inner ears. [GOC:ai, GOC:dos]	1	PCDH15	50116;638	50116;638	0.007	1.82	638	PCDH15
9116	GO:0035623	0.00160064	0.659464	0.00308161	renal glucose absorption	A renal system process in which glucose is taken up from the collecting ducts and proximal and distal loops of the nephron. In non-mammalian species, absorption may occur in related structures. [GOC:yaf, PMID:11269503]	1	HNF1A	1372;24	1372;24	0.007	2.5	24	HNF1A
16703	GO:0097050	0.00164194	0.676478	0.00314641	type B pancreatic cell apoptotic process	Any apoptotic process in a type B pancreatic cell, a cell located towards center of the islets of Langerhans that secretes insulin. [CL:0000169, GOC:BHF, GOC:mtg_apoptosis, PMID:16087305]	2	CAPN10;RYR2	23087;306	11543.5;153	0.007	1.89	248.2	RYR2
10576	GO:0045058	0.00167272	0.689162	0.00319056	T cell selection	The process in which T cells that express T cell receptors that are restricted by self MHC protein complexes and tolerant to self antigens are selected for further maturation. [ISBN:0781735149, PMID:12414722]	3	CD4;CD74;CD1D	2383;48	794.3;16	0.007	2.88	37.2	CD4
17016	GO:0098640	0.00172829	0.712055	0.00328136	integrin binding involved in cell-matrix adhesion	Any integrin binding that occurs as part of the process of cell-matrix adhesion. [GOC:dos]	1	MADCAM1	521;12	521;12	0.007	3.29	12	MADCAM1
5603	GO:0019008	0.00173745	0.715829	0.00328362	molybdopterin synthase complex	A protein complex that possesses molybdopterin synthase activity. In E. coli, the complex is a heterotetramer consisting of two MoaD and two MoaE subunits. [GOC:mah, PMID:12571227, PMID:15709772]	2	MOCS1;MOCS2	2026;38	1013;19	0.007	2.68	34.2	MOCS1
17252	GO:1900275	0.00176065	0.725386	0.0032867	negative regulation of phospholipase C activity	Any process that stops, prevents or reduces the frequency, rate or extent of phospholipase C activity. [GOC:BHF, GOC:TermGenie]	2	BICD1;ABL1	14075;191	7037.5;95.5	0.007	1.94	129.5	BICD1
4785	GO:0010829	0.00176114	0.725591	0.0032867	negative regulation of glucose transport	Any process that decreases the frequency, rate or extent of glucose transport. Glucose transport is the directed movement of the hexose monosaccharide glucose into, out of or within a cell, or between cells, by means of some agent such as a transporter or pore. [GOC:BHF, GOC:dph, GOC:tb]	3	INPP5K;IL1B;PRKCB	12066;173	4022;57.7	0.007	2.05	137.8	PRKCB
13241	GO:0051758	0.00176767	0.728282	0.0032867	homologous chromosome movement towards spindle pole involved in homologous chromosome segregation	The directed movement of homologous chromosomes from the center of the spindle towards the spindle poles, mediated by the shortening of microtubules attached to the chromosomes, that contributes to meiosis I. [GOC:ai]	1	FMN2	11033;146	11033;146	0.007	1.89	146	FMN2
5987	GO:0019428	0.00178489	0.735376	0.0032867	allantoin biosynthetic process	The chemical reactions and pathways resulting in the formation of allantoin, (2,5-dioxo-4-imidazolidinyl)urea. [GOC:go_curators]	1	URAD	457;11	457;11	0.007	3.44	11	URAD
6018	GO:0019628	0.00178489	0.735376	0.0032867	urate catabolic process	The chemical reactions and pathways resulting in the breakdown of urate, the anion of uric acid, 2,6,8-trioxypurine. [ISBN:0198506732]	1	URAD	457;11	457;11	0.007	3.44	11	URAD
11834	GO:0047390	0.00178694	0.736221	0.0032867	glycerophosphocholine cholinephosphodiesterase activity	Catalysis of the reaction: sn-glycero-3-phosphocholine + H(2)O = choline phosphate + glycerol + H(+). [EC:3.1.4.38, RHEA:19548]	1	ENPP6	4976;70	4976;70	0.007	2.01	70	ENPP6
8485	GO:0033578	0.00181928	0.749544	0.00333131	protein glycosylation in Golgi	The addition of a carbohydrate or carbohydrate derivative unit to a protein amino acid in any compartment of the Golgi apparatus. [GOC:mah, GOC:pr, PMID:12042244]	2	FUT8;LMF1	15863;214	7931.5;107	0.007	1.93	141.4	LMF1
2503	GO:0004445	0.00186392	0.767936	0.00339795	inositol-polyphosphate 5-phosphatase activity	Catalysis of the reactions: D-myo-inositol 1,4,5-trisphosphate + H2O = myo-inositol 1,4-bisphosphate + phosphate, and 1D-myo-inositol 1,3,4,5-tetrakisphosphate + H2O = 1D-myo-inositol 1,3,4-trisphosphate + phosphate. [EC:3.1.3.56]	5	INPP5K;INPP5E;INPP5D;INPP5J;INPP5A	17425;254	3485;50.8	0.007	2.08	118	INPP5A
19876	GO:2000612	0.00188675	0.777342	0.00342441	regulation of thyroid-stimulating hormone secretion	Any process that modulates the frequency, rate or extent of thyroid-stimulating hormone secretion. [GOC:obol]	1	PAX8	3173;47	3173;47	0.007	2.12	47	PAX8
16353	GO:0086029	0.00193447	0.797003	0.00349563	Purkinje myocyte to ventricular cardiac muscle cell signaling	Any process that mediates the transfer of information from a Purkinje myocyte to a ventricular cardiac muscle cell. [GOC:BHF, GOC:mtg_cardiac_conduct_nov11]	2	RYR2;CASQ2	23791;311	11895.5;155.5	0.007	1.87	248.7	RYR2
12409	GO:0050883	0.00196924	0.811328	0.00354292	musculoskeletal movement, spinal reflex action	Involuntary movement caused by the application of a stimulus to an organism and a subsequent movement. The signal processing of this movement takes place in the spinal cord. [GOC:dph]	3	ASCL1;DRD3;CACNA1A	12400;178	4133.3;59.3	0.007	2.05	128.6	CACNA1A
4018	GO:0007056	0.00201874	0.831719	0.00359352	spindle assembly involved in female meiosis	The aggregation, arrangement and bonding together of a set of components to form the spindle during a meiotic cell cycle in females. An example of this is found in Drosophila melanogaster. [GOC:mah]	1	2001-09-01	275;8	275;8	0.007	4.16	8	2001-09-01
12890	GO:0051311	0.00201874	0.831719	0.00359352	meiotic metaphase plate congression	The cell cycle process in which chromosomes are aligned at the metaphase plate, a plane halfway between the poles of the meiotic spindle, during meiosis. [GOC:ai]	1	2001-09-01	275;8	275;8	0.007	4.16	8	2001-09-01
3225	GO:0005046	0.00202354	0.833698	0.00359352	KDEL sequence binding	Interacting selectively and non-covalently with a KDEL sequence, the C terminus tetrapeptide sequence Lys-Asp-Glu-Leu found in proteins that are to be retained in the endoplasmic reticulum. [GOC:ai]	1	KDELR1	465;11	465;11	0.007	3.38	11	KDELR1
13379	GO:0055096	0.00204225	0.841407	0.00361119	low-density lipoprotein particle mediated signaling	A series of molecular signals mediated by the detection of low-density lipoprotein particle. [GOC:BHF, GOC:rl, PMID:16013438]	2	CD36;CDH13	37090;475	18545;237.5	0.007	1.83	352.3	CDH13
15479	GO:0070699	0.00211151	0.86994	0.00370322	type II activin receptor binding	Interacting selectively and non-covalently with a type II activin receptor. [GOC:BHF, GOC:vk]	2	INHBA;MAGI2	36515;468	18257.5;234	0.007	1.83	416.4	MAGI2
4075	GO:0007620	0.00211228	0.870257	0.00370322	copulation	The act of sexual union between male and female, involving the transfer of sperm. [ISBN:0721662544]	2	PI3;ABAT	4666;71	2333;35.5	0.007	2.17	63.9	ABAT
15089	GO:0065010	0.00214781	0.884897	0.00374956	extracellular membrane-bounded organelle	Organized structure of distinctive morphology and function, bounded by a lipid bilayer membrane and occurring outside the cell. [GOC:isa_complete]	2	ALPL;PHOSPHO1	3432;57	1716;28.5	0.007	2.37	42.5	ALPL
17858	GO:1902239	0.00219027	0.90239	0.00380755	negative regulation of intrinsic apoptotic signaling pathway in response to osmotic stress by p53 class mediator	Any process that stops, prevents or reduces the frequency, rate or extent of intrinsic apoptotic signaling pathway in response to osmotic stress by p53 class mediator. [GOC:krc, GOC:mtg_apoptosis, GOC:TermGenie, PMID:16571598]	1	BDKRB2	1719;28	1719;28	0.007	2.33	28	BDKRB2
11931	GO:0048532	0.00224955	0.926816	0.00389419	anatomical structure arrangement	The process that gives rise to the configuration of the constituent parts of an anatomical structure. This process pertains to the physical shaping of a rudimentary structure. Anatomical structures can be macroscopic such as a carpel, or microscopic such as an acrosome. [GOC:go_curators]	1	RAC1	1265;22	1265;22	0.007	2.48	22	RAC1
14609	GO:0060956	0.00226355	0.932581	0.00390201	endocardial cell differentiation	The process in which a relatively unspecialized cell acquires the specialized structural and/or functional features of an endocardial cell. An endocardial cell is a specialized endothelial cell that makes up the endocardium portion of the heart. The endocardium is the innermost layer of tissue of the heart, and lines the heart chambers. [GOC:mtg_heart]	4	SOX17;SOX18;NOTCH1;NRG1	30546;410	7636.5;102.5	0.007	1.92	269	NRG1
13442	GO:0055100	0.00228782	0.942582	0.00392743	adiponectin binding	Interacting selectively and non-covalently with adiponectin, a protein hormone produced by adipose tissue that modulates a number of metabolic processes, including glucose regulation and fatty acid catabolism. [GOC:BHF, GOC:rl, PMID:15210937]	3	ADIPOR1;ADIPOR2;CDH13	30939;405	10313;135	0.007	1.87	308.8	CDH13
13859	GO:0060267	0.00232407	0.957516	0.00397309	positive regulation of respiratory burst	Any process that increases the rate frequency or extent of a phase of elevated metabolic activity, during which oxygen consumption increases; this leads to the production, by an NADH dependent system, of hydrogen peroxide (H2O2), superoxide anions and hydroxyl radicals. [GOC:dph, GOC:tb]	2	CAMK1D;INSR	19024;250	9512;125	0.007	1.88	137	CAMK1D
14378	GO:0060621	0.00234597	0.966538	0.00399396	negative regulation of cholesterol import	Any process that decreases the rate, frequency or extent of cholesterol import. Cholesterol import is the directed movement of cholesterol into a cell or organelle. [GOC:BHF, GOC:dph, GOC:tb]	2	APOA2;APOC3	232;10	116;5	0.007	6.16	8.2	APOC3
5214	GO:0015136	0.0023783	0.97986	0.00399943	sialic acid transmembrane transporter activity	Enables the transfer of sialic acid from one side of the membrane to the other. [GOC:jl, GOC:mtg_transport, ISBN:0815340729]	1	SLC17A5	2831;42	2831;42	0.007	2.12	42	SLC17A5
5324	GO:0015538	0.0023783	0.97986	0.00399943	sialic acid:proton symporter activity	Catalysis of the transfer of a solute or solutes from one side of a membrane to the other according to the reaction: sialate(out) + H+(out) = sialate(in) + H+(in). [TC:2.A.1.12.1]	1	SLC17A5	2831;42	2831;42	0.007	2.12	42	SLC17A5
5358	GO:0015739	0.0023783	0.97986	0.00399943	sialic acid transport	The directed movement of sialic acid into, out of or within a cell, or between cells, by means of some agent such as a transporter or pore. [GOC:krc]	1	SLC17A5	2831;42	2831;42	0.007	2.12	42	SLC17A5
430	GO:0001100	0.0023894	0.984432	0.00400176	negative regulation of exit from mitosis	Any process involved in the inhibition of progression from anaphase/telophase (high mitotic CDK activity) to G1 (low mitotic CDK activity). [GOC:rn]	1	RGCC	613;13	613;13	0.007	3.03	13	RGCC
17408	GO:1900477	0.00248255	1	0.00414093	negative regulation of G1/S transition of mitotic cell cycle by negative regulation of transcription from RNA polymerase II promoter	Any process that stops, prevents, or reduces the frequency, rate or extent of G1/S transition of mitotic cell cycle by stopping, preventing, or reducing the frequency, rate or extent of transcription from an RNA polymerase II promoter. [GOC:dgf, GOC:TermGenie, PMID:19841732]	1	NACC2	4443;62	4443;62	0.007	1.99	62	NACC2
16012	GO:0072377	0.00251696	1	0.0041814	blood coagulation, common pathway	A protein activation cascade that contributes to blood coagulation and consists of events leading from the formation of activated factor X to the formation of active thrombin, the cleavage of fibrinogen by thrombin, and the formation of cleaved fibrin into a stable multimeric, cross-linked complex. [GOC:add, GOC:mah, GOC:pde, PMID:1931959]	1	FGA	348;9	348;9	0.007	3.69	9	FGA
6305	GO:0021781	0.00258175	1	0.0042718	glial cell fate commitment	The process in which the developmental fate of a cell becomes restricted such that it will develop into a glial cell. [GO_REF:0000021, GOC:cls, GOC:dgh, GOC:dph, GOC:jid, GOC:mtg_15jun06]	3	SOX2;NRG1;HES5	27992;367	9330.7;122.3	0.007	1.87	292.4	NRG1
5291	GO:0015389	0.00265748	1	0.00429365	pyrimidine- and adenine-specific:sodium symporter activity	Catalysis of the transfer of a solute or solutes from one side of a membrane to the other according to the reaction: (pyrimidine nucleoside or adenine)(out) + Na+(out) = (pyrimidine nucleoside or adenine)(in) + Na+(in). [TC:2.A.41.2.3]	2	SLC28A1;SLC28A3	7962;113	3981;56.5	0.007	2.03	75.3	SLC28A1
8824	GO:0035037	0.0026172	1	0.00429365	sperm entry	An endocytosis process that results in penetration of the egg shell through the micropyle (a specialized anterior opening in the vitelline envelope) and entry of the entire sperm, including the surrounding plasma membrane and the sperm tail, into the egg cytoplasm. This step in fertilization is seen in Drosophila, where a plasma membrane fusion event between the sperm and the egg does not occur. …	1	UBE3A	5188;71	5188;71	0.007	1.96	71	UBE3A
14986	GO:0061430	0.0026384	1	0.00429365	bone trabecula morphogenesis	The process of shaping a trabecula in bone. A trabecula is a tissue element in the form of a small beam, strut or rod. [GOC:BHF, GOC:dph, GOC:vk]	1	SBNO2	6653;89	6653;89	0.007	1.91	89	SBNO2
15800	GO:0071348	0.0026384	1	0.00429365	cellular response to interleukin-11	Any process that results in a change in state or activity of a cell (in terms of movement, secretion, enzyme production, gene expression, etc.) as a result of an interleukin-11 stimulus. [GOC:mah]	1	SBNO2	6653;89	6653;89	0.007	1.91	89	SBNO2
17989	GO:1902679	0.00265342	1	0.00429365	negative regulation of RNA biosynthetic process	Any process that stops, prevents or reduces the frequency, rate or extent of RNA biosynthetic process. [GO:jl, GO_REF:0000058, GOC:TermGenie]	2	FCN3;RGN	966;22	483;11	0.007	3.25	19.8	RGN
18799	GO:1990830	0.0026384	1	0.00429365	cellular response to leukemia inhibitory factor	Any process that results in a change in state or activity of a cell (in terms of movement, secretion, enzyme production, gene expression, etc.) as a result of a leukemia inhibitory factor stimulus. [PMID:12801913]	1	SBNO2	6653;89	6653;89	0.007	1.91	89	SBNO2
465	GO:0001156	0.00280471	1	0.00447884	TFIIIC-class transcription factor binding	Interacting selectively and non-covalently with an RNA polymerase III transcription factor of the TFIIIC class, one of the factors involved in formation of the preinitiation complex (PIC) by RNA polymerase III. [GOC:txnOH, PMID:12381659]	2	RPTOR;MTOR	17446;227	8723;113.5	0.007	1.86	176.3	RPTOR
1168	GO:0002590	0.00280397	1	0.00447884	negative regulation of antigen processing and presentation of peptide antigen via MHC class I	Any process that stops, prevents, or reduces the frequency, rate, or extent of antigen processing and presentation of peptide antigen via MHC class I. [GOC:add]	1	TAPBPL	697;14	697;14	0.007	2.87	14	TAPBPL
5567	GO:0017133	0.00279427	1	0.00447884	mitochondrial electron transfer flavoprotein complex	A protein complex located in the mitochondrion. It contains flavin adenine dinucleotide (FAD) that, together with an acyl-CoA dehydrogenase, forms a system that oxidizes an acyl-CoA molecule and reduces ubiquinone and other acceptors in the mitochondrial electron transport system. [GOC:mtg_sensu, ISBN:0198506732]	1	ETFB	990;18	990;18	0.007	2.6	18	ETFB
16431	GO:0090132	0.00286657	1	0.00455996	epithelium migration	The process in which the population of cells that make up an epithelium undergo directed movement. [GOC:ascb_2009, GOC:dph, GOC:tb]	1	GRHL2	6363;85	6363;85	0.007	1.91	85	GRHL2
4380	GO:0008613	0.00299714	1	0.00474932	diuretic hormone activity	The action characteristic of a diuretic hormone, any peptide hormone that, upon receptor binding, regulates water balance and fluid secretion. [GOC:mah, InterPro:IPR003621, PMID:8618894]	1	NPPB	76;4	76;4	0.007	7.52	4	NPPB
1043	GO:0002305	0.00304981	1	0.00481426	CD8-positive, gamma-delta intraepithelial T cell differentiation	The process in which a precursor cell type acquires the specialized features of a CD8-positive, gamma-delta intraepithelial T cell. Intraepithelial T cells are found among epithelial cells in mucosal areas and have distinct phenotypes and developmental pathways. [GOC:add, ISBN:0781735149]	2	CCR9;GPR18	1123;24	561.5;12	0.007	3.05	17.6	CCR9
16655	GO:0090498	0.00307242	1	0.00483144	extrinsic component of Golgi membrane	The component of a Golgi membrane consisting of gene products and protein complexes that are loosely bound to one of its surfaces, but not integrated into the hydrophobic region. [GOC:dos, PMID:21337012]	3	HID1;GOLGA3;NUCB1	5081;80	1693.7;26.7	0.007	2.25	56	GOLGA3
15848	GO:0071617	0.00309653	1	0.00483246	lysophospholipid acyltransferase activity	Catalysis of the transfer of acyl groups from an acyl-CoA to a lysophospholipid. [GOC:cjk]	2	MBOAT7;LPCAT4	9028;125	4514;62.5	0.007	1.98	111.7	MBOAT7
16122	GO:0072393	0.00309578	1	0.00483246	microtubule anchoring at microtubule organizing center	Any process in which a microtubule is maintained in a specific location in a cell by attachment to a microtubule organizing center. [GOC:BHF, PMID:19825938]	2	BICD1;BICD2	10663;145	5331.5;72.5	0.007	1.94	124.9	BICD1
748	GO:0001760	0.00330121	1	0.00501685	aminocarboxymuconate-semialdehyde decarboxylase activity	Catalysis of the reaction: 2-amino-3-carboxymuconate 6-semialdehyde + H(+) = 2-aminomuconate 6-semialdehyde + CO(2). [EC:4.1.1.45, RHEA:16560]	1	ACMSD	3230;46	3230;46	0.007	2.03	46	ACMSD
767	GO:0001798	0.00328529	1	0.00501685	positive regulation of type IIa hypersensitivity	Any process that activates or increases the frequency, rate or extent of type IIa hypersensitivity, a type of inflammatory response. [GOC:add, ISBN:0781735149]	2	C3;FCER1G	2627;43	1313.5;21.5	0.007	2.34	37.1	C3
1807	GO:0003241	0.00323657	1	0.00501685	growth involved in heart morphogenesis	Developmental growth that contributes to the shaping of the heart. [GOC:mtg_heart]	2	NOTCH1;MESP1	2625;45	1312.5;22.5	0.007	2.45	40.5	NOTCH1
8651	GO:0034358	0.00331209	1	0.00501685	plasma lipoprotein particle	A spherical particle with a hydrophobic core of triglycerides and/or cholesterol esters, surrounded by an amphipathic monolayer of phospholipids, cholesterol and apolipoproteins. Plasma lipoprotein particles transport lipids, which are non-covalently associated with the particles, in the blood or lymph. [GOC:BHF, GOC:expert_pt, GOC:rl]	1	LPA	4946;67	4946;67	0.007	1.94	67	LPA
16045	GO:0072385	0.00324666	1	0.00501685	minus-end-directed organelle transport along microtubule	The directed movement of an organelle towards the minus end of a microtubule, mediated by motor proteins. This process begins with the attachment of an organelle to a microtubule, and ends when the organelle reaches its final destination. [GOC:BHF, GOC:mah]	3	BICD1;BICD2;RAB6A	14571;199	4857;66.3	0.007	1.95	121.2	BICD1
18545	GO:1904984	0.00330121	1	0.00501685	regulation of quinolinate biosynthetic process	Any process that modulates the frequency, rate or extent of quinolinate biosynthetic process. [GO_REF:0000058, GOC:bf, GOC:PARL, GOC:TermGenie, PMID:12140278, PMID:19843166]	1	ACMSD	3230;46	3230;46	0.007	2.03	46	ACMSD
18564	GO:1905004	0.00330121	1	0.00501685	picolinic acid biosynthetic process	The chemical reactions and pathways resulting in the formation of picolinic acid. [GO_REF:0000068, GOC:bf, GOC:PARL, GOC:TermGenie, PMID:19843166]	1	ACMSD	3230;46	3230;46	0.007	2.03	46	ACMSD
18583	GO:1905012	0.00330121	1	0.00501685	regulation of 'de novo' NAD biosynthetic process from tryptophan	Any process that modulates the frequency, rate or extent of 'de novo' NAD biosynthetic process from tryptophan. [GO_REF:0000058, GOC:bf, GOC:PARL, GOC:TermGenie, PMID:12140278, PMID:19843166]	1	ACMSD	3230;46	3230;46	0.007	2.03	46	ACMSD
9287	GO:0035811	0.00332716	1	0.00502121	negative regulation of urine volume	Any process that decreases the amount of urine excreted from the body over a unit of time. [GOC:mtg_25march11, GOC:yaf]	5	OXT;AVPR2;ADCY6;UTS2;UTS2R	4668;84	933.6;16.8	0.007	2.57	50	UTS2
4695	GO:0010611	0.00344002	1	0.00517258	regulation of cardiac muscle hypertrophy	Any process that modulates the rate, frequency or extent of the enlargement or overgrowth of all or part of the heart due to an increase in size (not length) of individual cardiac muscle fibers, without cell division. [GOC:dph, GOC:tb]	2	AKAP13;LMCD1	12722;169	6361;84.5	0.007	1.9	112.1	AKAP13
3030	GO:0004777	0.00359617	1	0.00522987	succinate-semialdehyde dehydrogenase (NAD+) activity	Catalysis of the reaction: succinate semialdehyde + NAD+ + H2O = succinate + NADH + H+. [EC:1.2.1.24]	1	ALDH5A1	1958;30	1958;30	0.007	2.19	30	ALDH5A1
3628	GO:0006083	0.00359617	1	0.00522987	acetate metabolic process	The chemical reactions and pathways involving acetate, the anion of acetic acid. [GOC:go_curators]	1	ALDH5A1	1958;30	1958;30	0.007	2.19	30	ALDH5A1
3774	GO:0006678	0.00359617	1	0.00522987	glucosylceramide metabolic process	The chemical reactions and pathways involving glucosylceramides, any compound formed by the replacement of the glycosidic hydroxyl group of a cyclic form of glucose by a ceramide group. They are neutral glycolipids containing equimolar amounts of fatty acid, glucose, and sphingosine or a sphingosine derivative. [CHEBI:36500, GOC:curators, ISBN:0198506732]	1	ALDH5A1	1958;30	1958;30	0.007	2.19	30	ALDH5A1
3795	GO:0006681	0.00359617	1	0.00522987	galactosylceramide metabolic process	The chemical reactions and pathways involving galactosylceramides, any compound formed by the replacement of the glycosidic hydroxyl group of a cyclic form of galactose by a ceramide group. [GOC:ai]	1	ALDH5A1	1958;30	1958;30	0.007	2.19	30	ALDH5A1
3849	GO:0006875	0.00357331	1	0.00522987	cellular metal ion homeostasis	Any process involved in the maintenance of an internal steady state of metal ions at the level of a cell. [GOC:ai, GOC:mah]	3	CLDN16;MT3;MT4	1512;33	504;11	0.007	3.12	16.8	MT4
4396	GO:0009013	0.00359617	1	0.00522987	succinate-semialdehyde dehydrogenase [NAD(P)+] activity	Catalysis of the reaction: succinate semialdehyde + NAD(P)+ + H2O = succinate + NAD(P)H + H+. [EC:1.2.1.16]	1	ALDH5A1	1958;30	1958;30	0.007	2.19	30	ALDH5A1
10355	GO:0043269	0.0036039	1	0.00522987	regulation of ion transport	Any process that modulates the frequency, rate or extent of the directed movement of charged atoms or small charged molecules into, out of or within a cell, or between cells, by means of some agent such as a transporter or pore. [GOC:jl]	1	FXYD7	575;12	575;12	0.007	2.98	12	FXYD7
12156	GO:0050682	0.00361101	1	0.00522987	AF-2 domain binding	Interacting selectively and non-covalently with the AF-2 domain of a protein, a highly conserved ligand-dependent transactivation domain which is essential for receptor-mediated transcriptional activation. [PMID:9682036]	2	PPARGC1B;ESRRG	21061;269	10530.5;134.5	0.007	1.82	214.9	ESRRG
13765	GO:0060219	0.00361775	1	0.00522987	camera-type eye photoreceptor cell differentiation	The process in which a relatively unspecialized cell acquires the specialized features of a photoreceptor cell in a camera-type eye. [GOC:ascb_2009, GOC:dph, GOC:tb]	5	SDK2;DSCAM;ROM1;PROM1;TTC8	37714;492	7542.8;98.4	0.007	1.86	237.4	DSCAM
15282	GO:0070381	0.00361517	1	0.00522987	endosome to plasma membrane transport vesicle	A transport vesicle that mediates transport from the endosome to the plasma membrane, and fuses with the plasma membrane to deliver lipids and membrane proteins to the plasma membrane and to release various cargo molecules, such as proteins or hormones, by exocytosis. [GOC:kad, GOC:mah, PMID:10679016, PMID:12110576]	1	RAB6A	3908;54	3908;54	0.007	1.97	54	RAB6A
18602	GO:1990384	0.00355866	1	0.00522987	hyaloid vascular plexus regression	The developmental process in which the hyaloid vascular plexus is destroyed as a part of its normal progression. [GOC:hjd, PMID:18841878]	1	NINJ1	574;12	574;12	0.007	2.99	12	NINJ1
2829	GO:0004743	0.00375095	1	0.00532893	pyruvate kinase activity	Catalysis of the reaction: ATP + pyruvate = ADP + phosphoenolpyruvate. [EC:2.7.1.40]	2	PKLR;PKM	2664;45	1332;22.5	0.007	2.41	34.1	PKLR
6424	GO:0021965	0.00375007	1	0.00532893	spinal cord ventral commissure morphogenesis	The process in which the anatomical structures of the spinal cord ventral commissure are generated and organized. [GO_REF:0000021, GOC:cls, GOC:dgh, GOC:dph, GOC:jid, GOC:mtg_15jun06]	2	GLI2;DCC	37446;463	18723;231.5	0.007	1.77	371.1	DCC
9973	GO:0042131	0.00370246	1	0.00532893	thiamine phosphate phosphatase activity	Catalysis of the reaction: thiamine phosphate + H2O = thiamine + phosphate. [PMID:197075]	1	ACPP	2204;33	2204;33	0.007	2.14	33	ACPP
16625	GO:0090409	0.00373128	1	0.00532893	malonyl-CoA synthetase activity	Catalysis of the reaction: malonate + ATP + coenzyme A = malonyl-CoA + AMP + diphosphate. [MetaCyc:RXN-12359]	1	ACSF3	2935;42	2935;42	0.007	2.04	42	ACSF3
16640	GO:0090410	0.00373128	1	0.00532893	malonate catabolic process	The chemical reactions and pathways resulting in the breakdown of malonate, the propanedioate ion. [GOC:tb]	1	ACSF3	2935;42	2935;42	0.007	2.04	42	ACSF3
7576	GO:0032190	0.00377829	1	0.00534675	acrosin binding	Interacting selectively and non-covalently with acrosin, a protein that is found in the acrosomes of sperm and possesses protease and carbohydrate binding activities. [GOC:mah, PMID:12398221]	5	POMZP3;ZP4;ZP3;ZP2;SERPINA5	6664;109	1332.8;21.8	0.007	2.34	42.6	ZP3
9883	GO:0038007	0.00379627	1	0.00534675	netrin-activated signaling pathway	A series of molecular events initiated by the binding of a netrin protein to a receptor on the surface of the target cell, and ending with regulation of a downstream cellular process, e.g. transcription. Netrins can act as chemoattractant signals for some cells and chemorepellent signals for others. Netrins also have roles outside of cell and axon guidance. [GOC:signaling, PMID:10399919, PMID:159…	3	DCC;UNC5A;PTK2	42952;536	14317.3;178.7	0.007	1.78	339	DCC
12834	GO:0051284	0.00380242	1	0.00534675	positive regulation of sequestering of calcium ion	Any process that activates or increases the frequency, rate or extent of the binding or confining calcium ions such that they are separated from other components of a biological system. [GOC:ai]	2	FKBP1B;RYR2	21465;273	10732.5;136.5	0.007	1.82	244.9	RYR2
1096	GO:0002429	0.00386223	1	0.00540912	immune response-activating cell surface receptor signaling pathway	A series of molecular signals initiated by the binding of an extracellular ligand to a receptor on the surface of a cell capable of activating or perpetuating an immune response. [GO_REF:0000022, GOC:add, GOC:mtg_15nov05, ISBN:0781735149]	1	MICB	26534;325	26534;325	0.007	1.75	325	MICB
4304	GO:0008389	0.00387304	1	0.00540912	coumarin 7-hydroxylase activity	Catalysis of the reaction: coumarin + O2 + NADPH + H+ = hydroxycoumarin + H2O + NADP+. [Reactome:163103]	2	CYP2A13;CYP2A6	745;18	372.5;9	0.007	3.45	13.8	CYP2A6
13999	GO:0060379	0.00398344	1	0.00554452	cardiac muscle cell myoblast differentiation	The process in which a relatively unspecialized cell acquires specialized features of a cardiac myoblast. A cardiac myoblast is a precursor cell that has been committed to a cardiac muscle cell fate but retains the ability to divide and proliferate throughout life. [GOC:dph, GOC:tb]	3	REST;ISL1;NRG1	30789;391	10263;130.3	0.007	1.81	295.8	NRG1
7232	GO:0030942	0.00401013	1	0.00555504	endoplasmic reticulum signal peptide binding	Interacting selectively and non-covalently with an endoplasmic reticulum signal peptide, a specific peptide sequence that acts as a signal to localize the protein within the endoplasmic reticulum. [GOC:mah]	3	SRP68;SRP54;SRP14	3789;64	1263;21.3	0.007	2.41	39	SRP54
15961	GO:0072073	0.00401796	1	0.00555504	kidney epithelium development	The process whose specific outcome is the progression of an epithelium in the kidney over time, from its formation to the mature structure. An epithelium is a tissue that covers the internal or external surfaces of an anatomical structure. [GOC:mtg_kidney_jan10]	2	PAX8;SALL1	3958;61	1979;30.5	0.007	2.2	43.7	PAX8
17085	GO:0098904	0.00403401	1	0.00555857	regulation of AV node cell action potential	Any process that modulates the frequency, rate or extent of action potential creation, propagation or termination in an atrioventricular node myocyte. This typically occurs via modulation of the activity or expression of voltage-gated ion channels. [GOC:BHF, GOC:mtg_cardiac_conduct_nov11]	2	RYR2;GJA5	21715;274	10857.5;137	0.007	1.8	245	RYR2
18405	GO:1904526	0.0041314	1	0.00567379	regulation of microtubule binding	Any process that modulates the frequency, rate or extent of microtubule binding. [GO_REF:0000059, GOC:als, GOC:TermGenie, PMID:24520051]	1	GAS8	1267;21	1267;21	0.007	2.37	21	GAS8
4228	GO:0008298	0.00423543	1	0.00577814	intracellular mRNA localization	Any process in which mRNA is transported to, or maintained in, a specific location within the cell. [GOC:ai]	3	BICD1;ZNF385A;CASC3	10877;151	3625.7;50.3	0.007	1.98	111.8	BICD1
5556	GO:0017090	0.00422402	1	0.00577814	meprin A complex	A protein complex that is located in the cell membrane, and is involved in the metabolism of peptides, including neuropeptides. The complex has metalloendopeptidase activity that catalyzes the hydrolysis of protein and peptide substrates, preferentially on carboxyl side of hydrophobic residues. [EC:3.4.24.18, GOC:mah, MEROPS_fam:M12]	1	MEP1A	2230;33	2230;33	0.007	2.11	33	MEP1A
10113	GO:0042922	0.00426999	1	0.00580606	neuromedin U receptor binding	Interacting selectively and non-covalently with one or more specific sites on a neuromedin U receptor. [GOC:jl, PMID:10899166]	1	NMU	2070;31	2070;31	0.007	2.14	31	NMU
3237	GO:0005052	0.00435655	1	0.00590427	peroxisome matrix targeting signal-1 binding	Interacting selectively and non-covalently with a type 1 peroxisome targeting signal, a tripeptide with the consensus sequence (S/A/C)-(K/R/H)-L. [GOC:mah, PMID:11687502]	1	PEX5	1591;25	1591;25	0.007	2.24	25	PEX5
16481	GO:0090207	0.00438795	1	0.00592732	regulation of triglyceride metabolic process	Any process that modulates the frequency, rate or extent of the chemical reactions and pathways involving triglyceride, any triester of glycerol. [GOC:dph, GOC:sl, GOC:tb]	5	PANK2;SERPINA12;ATG14;LMF1;TBL1XR1	16935;233	3387;46.6	0.007	1.97	110.4	LMF1
3146	GO:0004947	0.00440987	1	0.00593747	bradykinin receptor activity	Combining with bradykinin to initiate a change in cell activity. [GOC:ai]	2	BDKRB1;BDKRB2	2084;35	1042;17.5	0.007	2.4	25.9	BDKRB2
4572	GO:0009583	0.00446601	1	0.00599347	detection of light stimulus	The series of events in which a light stimulus (in the form of photons) is received and converted into a molecular signal. [GOC:go_curators]	3	RHO;PDE6B;OPN3	5025;79	1675;26.3	0.007	2.24	52.8	PDE6B
8258	GO:0033159	0.00448463	1	0.00599396	negative regulation of protein import into nucleus, translocation	Any process that stops, prevents or reduces the vectorial transfer of a protein from the cytoplasm into the nucleus, across the nuclear membrane. [GOC:mah]	3	GAS6;PDE2A;PARP10	7951;113	2650.3;37.7	0.007	2.03	76.6	GAS6
14932	GO:0060980	0.00452456	1	0.00599396	cell migration involved in coronary vasculogenesis	The orderly movement of a cell from one site to another that will contribute to the differentiation of an endothelial cell that will form the blood vessels of the heart. [GOC:mtg_heart]	1	TBX5	2489;36	2489;36	0.007	2.07	36	TBX5
17181	GO:1900117	0.00452456	1	0.00599396	regulation of execution phase of apoptosis	Any process that modulates the frequency, rate or extent of execution phase of apoptosis. [GOC:mtg_apoptosis, GOC:TermGenie]	1	TBX5	2489;36	2489;36	0.007	2.07	36	TBX5
18523	GO:1904823	0.00451954	1	0.00599396	purine nucleobase transmembrane transport	The directed movement of purine nucleobase across a membrane. [GO_REF:0000069, GOC:TermGenie]	2	AQP9;SLC28A1	6295;89	3147.5;44.5	0.007	2.02	72.9	SLC28A1
9509	GO:0036016	0.00455488	1	0.00601477	cellular response to interleukin-3	Any process that results in a change in state or activity of a cell (in terms of movement, secretion, enzyme production, gene expression, etc.) as a result of an interleukin-3 stimulus. [GOC:yaf, PR:000001387]	5	CSF2RB;GSK3A;GSK3B;MT2A;IL3RA	18226;248	3645.2;49.6	0.007	1.94	113.8	IL3RA
8383	GO:0033345	0.00467194	1	0.00614964	asparagine catabolic process via L-aspartate	The chemical reactions and pathways resulting in the breakdown of glutamate, via the intermediate L-aspartate. [GOC:mah]	1	ASRGL1	2414;35	2414;35	0.007	2.07	35	ASRGL1
7387	GO:0031697	0.00478118	1	0.00625348	beta-1 adrenergic receptor binding	Interacting selectively and non-covalently with a beta-1 adrenergic receptor. [GOC:mah, GOC:nln]	3	RAPGEF2;DLG4;MAGI2	41814;517	13938;172.3	0.007	1.77	377.8	MAGI2
11567	GO:0046899	0.00477368	1	0.00625348	nucleoside triphosphate adenylate kinase activity	Catalysis of the reaction: nucleoside triphosphate + AMP = nucleoside diphosphate + ADP. [EC:2.7.4.10]	2	AK3;AK4	5167;74	2583.5;37	0.007	2.05	41.8	AK3
5633	GO:0019043	0.0049965	1	0.00649387	establishment of viral latency	A process by which a virus establishes a latent state within its host, either as an integrated provirus within the host genome or as an episome, where viral genome remains in the cytoplasm or nucleus as distinct objects. [GOC:jl]	1	IRF7	389;9	389;9	0.007	3.31	9	IRF7
8605	GO:0034127	0.0049965	1	0.00649387	regulation of MyD88-independent toll-like receptor signaling pathway	Any process that modulates the frequency, rate, or extent of MyD88-independent toll-like receptor signaling pathway. [GOC:add, PMID:16551253, PMID:17328678]	1	IRF7	389;9	389;9	0.007	3.31	9	IRF7
13728	GO:0060187	0.00507216	1	0.00657148	cell pole	Either of two different areas at opposite ends of an axis of a cell. [GOC:dph]	2	ASTN2;VANGL2	27644;340	13822;170	0.007	1.76	304.4	ASTN2
5546	GO:0016596	0.00510402	1	0.00659202	thienylcyclohexylpiperidine binding	Interacting selectively and non-covalently with thienylcyclohexylpiperidine. [GOC:jl]	1	CEP104	1941;29	1941;29	0.007	2.13	29	CEP104
3507	GO:0005384	0.00512107	1	0.00659338	manganese ion transmembrane transporter activity	Catalysis of the transfer of manganese (Mn) ions from one side of a membrane to the other. [GOC:dgf]	3	SLC11A1;SLC11A2;ZP3	4853;76	1617.7;25.3	0.007	2.23	48.8	ZP3
124	GO:0001030	0.00520885	1	0.00664411	RNA polymerase III type 1 promoter DNA binding	Interacting selectively and non-covalently with a region of DNA that is a part of a type 1 promoter that controls transcription by RNA polymerase III. Type 1 promoters are found in 5S rRNA genes, downstream of the transcription start site within the sequence of the mature RNA, and require TFIIIA for recognition. [GOC:txnOH, PMID:12381659]	3	RPTOR;MAF1;MTOR	17617;227	5872.3;75.7	0.007	1.84	160.6	RPTOR
226	GO:0001031	0.00520885	1	0.00664411	RNA polymerase III type 2 promoter DNA binding	Interacting selectively and non-covalently with a region of DNA that is a part of a type 2 promoter that controls transcription by RNA polymerase III. Type 2 promoters consist of an A box and a B box downstream of the transcription start site within the sequence within the sequence of the mature RNA. Type 2 promoters are found in many tRNA genes as well as in other small RNAs. [GOC:txnOH, PMID:12…	3	RPTOR;MAF1;MTOR	17617;227	5872.3;75.7	0.007	1.84	160.6	RPTOR
328	GO:0001032	0.00520885	1	0.00664411	RNA polymerase III type 3 promoter DNA binding	Interacting selectively and non-covalently with a region of DNA that is a part of a type 3 promoter that controls transcription by RNA polymerase III. A type 3 Pol III promoter is composed of elements upstream of the transcription start site, including a TATA box. The human U6 snRNA gene has a type 3 promoter. Type 3 Pol III promoters have not been observed in S. cerevisiae. [GOC:txnOH, PMID:1238…	3	RPTOR;MAF1;MTOR	17617;227	5872.3;75.7	0.007	1.84	160.6	RPTOR
3670	GO:0006399	0.00528165	1	0.00665455	tRNA metabolic process	The chemical reactions and pathways involving tRNA, transfer RNA, a class of relatively small RNA molecules responsible for mediating the insertion of amino acids into the sequence of nascent polypeptide chains during protein synthesis. Transfer RNA is characterized by the presence of many unusual minor bases, the function of which has not been completely established. [ISBN:0198506732]	1	DTD1	6471;83	6471;83	0.007	1.83	83	DTD1
6000	GO:0019478	0.00528165	1	0.00665455	D-amino acid catabolic process	The chemical reactions and pathways resulting in the breakdown of D-amino acids, the D-enantiomers of amino acids. [GOC:ai, GOC:jsg]	1	DTD1	6471;83	6471;83	0.007	1.83	83	DTD1
13055	GO:0051500	0.00528165	1	0.00665455	D-tyrosyl-tRNA(Tyr) deacylase activity	Catalysis of the reaction: D-tyrosyl-tRNA(Tyr) = D-tyrosine + tRNA(Tyr). Hydrolysis of the removal of D-tyrosine from tyrosine residues in charged tRNA. [PMID:14527667]	1	DTD1	6471;83	6471;83	0.007	1.83	83	DTD1
19998	GO:2000761	0.00528146	1	0.00665455	positive regulation of N-terminal peptidyl-lysine acetylation	Any process that activates or increases the frequency, rate or extent of N-terminal peptidyl-lysine acetylation. [GOC:obol]	1	SOX4	325;8	325;8	0.007	3.52	8	SOX4
688	GO:0001576	0.00539789	1	0.00674912	globoside biosynthetic process	The chemical reactions and pathways resulting in the formation of a ceramide with a core structure of GalNAc-beta-(1->3)-Gal-alpha-(1->4)-Glc(I). [ISBN:0198506732]	1	A4GALT	1304;21	1304;21	0.007	2.3	21	A4GALT
9746	GO:0036324	0.00540585	1	0.00674912	vascular endothelial growth factor receptor-2 signaling pathway	Any series of molecular signals initiated by the binding of an extracellular ligand to a vascular endothelial growth factor receptor-2 (VEGFR-2) located on the surface of the receiving cell, and ending with regulation of a downstream cellular process, e.g. transcription. [GOC:bf, GOC:uh, PMID:12967471, PR:000002112, Wikipedia:Kinase_insert_domain_receptor, Wikipedia:VEGF_receptors]	2	DAB2IP;PDCD6	13642;174	6821;87	0.007	1.82	104.6	PDCD6
12022	GO:0050512	0.00539789	1	0.00674912	lactosylceramide 4-alpha-galactosyltransferase activity	Catalysis of the reaction: beta-D-galactosyl-(1,4)-D-glucosylceramide + UDP-galactose = alpha-D-galactosyl-(1,4)-beta-D-galactosyl-(1,4)-D-glucosylceramide + UDP. [EC:2.4.1.228, MetaCyc:2.4.1.228-RXN]	1	A4GALT	1304;21	1304;21	0.007	2.3	21	A4GALT
10518	GO:0044773	0.00544151	1	0.00675272	mitotic DNA damage checkpoint	A mitotic cell cycle checkpoint that detects and negatively regulates progression through the cell cycle in response to DNA damage. [GOC:mtg_cell_cycle]	1	ZNF830	90;4	90;4	0.007	6.35	4	ZNF830
11537	GO:0046884	0.0054324	1	0.00675272	follicle-stimulating hormone secretion	The regulated release of follicle-stimulating hormone, a gonadotropic glycoprotein hormone secreted by the anterior pituitary. [ISBN:0198506732]	2	CGA;TBX3	1072;22	536;11	0.007	2.93	13.4	CGA
7081	GO:0030313	0.00550054	1	0.00678804	cell envelope	An envelope that surrounds a bacterial cell and includes the cytoplasmic membrane and everything external, encompassing the periplasmic space, cell wall, and outer membrane if present. [GOC:ds, GOC:mlg, http://pathmicro.med.sc.edu/fox/cell_envelope.htm]	1	HRNR	537;11	537;11	0.007	2.93	11	HRNR
7129	GO:0030644	0.00550293	1	0.00678804	cellular chloride ion homeostasis	Any process involved in the maintenance of an internal steady state of chloride ions at the level of a cell. [GOC:mah]	6	FASLG;CKB;TBXAS1;ABCC2;CACNA1A;SLC12A5	22213;298	3702.2;49.7	0.007	1.92	132	CACNA1A
2632	GO:0004462	0.00555142	1	0.00680709	lactoylglutathione lyase activity	Catalysis of the reaction: (R)-S-lactoylglutathione = glutathione + methylglyoxal. [EC:4.4.1.5, RHEA:19072]	1	GLO1	1308;21	1308;21	0.007	2.29	21	GLO1
4417	GO:0009438	0.00555142	1	0.00680709	methylglyoxal metabolic process	The chemical reactions and pathways involving methylglyoxal, CH3-CO-CHO, the aldehyde of pyruvic acid. [CHEBI:17158, GOC:ai]	1	GLO1	1308;21	1308;21	0.007	2.29	21	GLO1
17667	GO:1901731	0.00560425	1	0.00685149	positive regulation of platelet aggregation	Any process that activates or increases the frequency, rate or extent of platelet aggregation. Platelet aggregation is the adhesion of one platelet to one or more other platelets via adhesion molecules. [GOC:fj, GOC:TermGenie]	1	DMTN	1470;23	1470;23	0.007	2.24	23	DMTN
15041	GO:0061750	0.00562782	1	0.00685995	acid sphingomyelin phosphodiesterase activity	Catalysis of the reaction: H(2)O + sphingomyelin = ceramide + choline phosphate + H(+) in an acidic environment. [GOC:dph, PMID:26493087]	1	SMPD1	201;6	201;6	0.007	4.26	6	SMPD1
16814	GO:0097159	0.00572135	1	0.00695338	organic cyclic compound binding	Interacting selectively and non-covalently with an organic cyclic compound, any molecular entity that contains carbon arranged in a cyclic molecular structure. [CHEBI:33832, GOC:sjw, PMID:7583672]	3	SLC16A1;RYR2;MTNR1A	23868;300	7956;100	0.007	1.8	222	RYR2
8057	GO:0032652	0.00581497	1	0.00700085	regulation of interleukin-1 production	Any process that modulates the frequency, rate, or extent of interleukin-1 production. [GOC:mah]	1	ANXA1	842;15	842;15	0.007	2.54	15	ANXA1
8205	GO:0033031	0.00581497	1	0.00700085	positive regulation of neutrophil apoptotic process	Any process that activates or increases the frequency, rate, or extent of neutrophil apoptotic process. [GOC:add, GOC:mtg_apoptosis]	1	ANXA1	842;15	842;15	0.007	2.54	15	ANXA1
8548	GO:0033676	0.00581497	1	0.00700085	double-stranded DNA-dependent ATPase activity	Catalysis of the reaction: ATP + H2O = ADP + phosphate; this reaction requires the presence of double-stranded DNA, and it drives another reaction. [GOC:mah]	1	ANXA1	842;15	842;15	0.007	2.54	15	ANXA1
9385	GO:0035814	0.00582837	1	0.00700085	negative regulation of renal sodium excretion	Any process that decreases the amount of sodium excreted in urine over a unit of time. [GOC:mtg_25march11, GOC:yaf]	5	COMT;AVPR2;UTS2;UTS2R;ADORA1	6574;106	1314.8;21.2	0.007	2.3	54.4	UTS2
10074	GO:0042823	0.0058994	1	0.00706556	pyridoxal phosphate biosynthetic process	The chemical reactions and pathways resulting in the formation of pyridoxal phosphate, pyridoxal phosphorylated at the hydroxymethyl group of C-5, the active form of vitamin B6. [GOC:jl, http://www.mercksource.com/]	2	PNPO;PDXK	2314;38	1157;19	0.007	2.35	32.6	PDXK
16578	GO:0090251	0.00592467	1	0.00707525	protein localization involved in establishment of planar polarity	Any process in which a protein is transported to, and/or maintained in, a specific location in a cell that contributes to the establishment of planar polarity. [GOC:ascb_2009, GOC:dph, GOC:tb]	1	CELSR1	6270;80	6270;80	0.007	1.82	80	CELSR1
989	GO:0002296	0.00599275	1	0.00711532	T-helper 1 cell lineage commitment	The process in which a CD4-positive, alpha-beta T cell becomes committed to becoming a T-helper 1 cell, a CD4-positive, alpha-beta T cell specialized to promote immunological processes often associated with resistance to intracellular bacteria, fungi, and protozoa, and pathological conditions such as arthritis. [GOC:add, ISBN:0781735149]	2	STAT6;IL4	2002;34	1001;17	0.007	2.43	24.2	STAT6
8425	GO:0033563	0.00598687	1	0.00711532	dorsal/ventral axon guidance	The process in which the migration of an axon growth cone is directed to a specific target site along the dorsal-ventral body axis in response to a combination of attractive and repulsive cues. The dorsal/ventral axis is defined by a line that runs orthogonal to both the anterior/posterior and left/right axes. The dorsal end is defined by the upper or back side of an organism. The ventral end is …	3	DCC;FGF8;SLIT1	38839;475	12946.3;158.3	0.007	1.75	337.8	DCC
14348	GO:0060598	0.00602059	1	0.00712782	dichotomous subdivision of terminal units involved in mammary gland duct morphogenesis	The process in which the terminal end of a mammary duct bifurcates. [GOC:dph, PMID:17120154]	1	AREG	472;10	472;10	0.007	3.03	10	AREG
8661	GO:0034377	0.00614059	1	0.00724906	plasma lipoprotein particle assembly	The aggregation and arrangement of proteins and lipids to form a plasma lipoprotein particle. [GOC:BHF, GOC:mah]	1	MTTP	2725;38	2725;38	0.007	1.99	38	MTTP
2608	GO:0004447	0.00620526	1	0.00730447	iodide peroxidase activity	Catalysis of the reaction: iodide + hydrogen peroxide = iodine + 2 H2O. [EC:1.11.1.8]	2	TPO;IYD	7814;103	3907;51.5	0.007	1.88	79.1	TPO
14296	GO:0060478	0.00632841	1	0.00742354	acrosomal vesicle exocytosis	The release of intracellular molecules contained within the acrosomal granule by fusion of the vesicle with the plasma membrane of the oocyte, requiring calcium ions. [GOC:dph]	3	SYT6;EQTN;ZP4	3979;62	1326.3;20.7	0.007	2.23	34.6	SYT6
18510	GO:1904779	0.00634244	1	0.00742354	regulation of protein localization to centrosome	Any process that modulates the frequency, rate or extent of protein localization to centrosome. [GO_REF:0000058, GOC:TermGenie, PMID:17115027]	1	CEP72	2649;37	2649;37	0.007	2	37	CEP72
12901	GO:0051425	0.00637635	1	0.00744208	PTB domain binding	Interacting selectively and non-covalently with a phosphotyrosine-binding (PTB) domain of a protein. [Pfam:PF02174.5, PMID:15924411]	3	APP;INPP5D;INSR	20455;258	6818.3;86	0.007	1.8	103.2	INSR
14133	GO:0060401	0.0065161	1	0.00758204	cytosolic calcium ion transport	The directed movement of calcium ions (Ca2+) into, out of or within the cytosol. [GOC:dph, GOC:tb]	3	CTGF;RYR2;SLC8A1	32606;400	10868.7;133.3	0.007	1.75	242.8	RYR2
20380	GO:2001027	0.00653307	1	0.00758204	negative regulation of endothelial cell chemotaxis	Any process that stops, prevents or reduces the frequency, rate or extent of endothelial cell chemotaxis. [GOC:BHF]	3	THBS1;NOTCH1;HRG	3751;59	1250.3;19.7	0.007	2.25	37.8	NOTCH1
4128	GO:0008073	0.00663543	1	0.0076577	ornithine decarboxylase inhibitor activity	The stopping, prevention or reduction of the activity of the enzyme ornithine decarboxylase. [GOC:jl]	3	OAZ1;OAZ2;OAZ3	5974;87	1991.3;29	0.007	2.08	65.8	OAZ1
17876	GO:1902268	0.00663543	1	0.0076577	negative regulation of polyamine transmembrane transport	Any process that stops, prevents or reduces the frequency, rate or extent of polyamine transmembrane transport. [GOC:TermGenie, PMID:23755272]	3	OAZ1;OAZ2;OAZ3	5974;87	1991.3;29	0.007	2.08	65.8	OAZ1
9163	GO:0035723	0.00676273	1	0.00767561	interleukin-15-mediated signaling pathway	A series of molecular signals initiated by the binding of interleukin-15 to a receptor on the surface of a cell, and ending with regulation of a downstream cellular process, e.g. transcription. [GOC:BHF, GOC:signaling]	1	PLCB1	19613;234	19613;234	0.007	1.7	234	PLCB1
11048	GO:0045932	0.00672931	1	0.00767561	negative regulation of muscle contraction	Any process that stops, prevents, or reduces the frequency, rate or extent of muscle contraction. [GOC:go_curators]	1	TNNT1	858;15	858;15	0.007	2.5	15	TNNT1
11982	GO:0048692	0.0067158	1	0.00767561	negative regulation of axon extension involved in regeneration	Any process that stops, prevents, or reduces the frequency, rate or extent of axon extension involved in regeneration. [GOC:dgh, GOC:dph, GOC:jid, GOC:lm]	1	TNR	11322;138	11322;138	0.007	1.74	138	TNR
14220	GO:0060466	0.00676273	1	0.00767561	activation of meiosis involved in egg activation	Any process that starts the inactive process of meiosis in an egg after the egg has been fertilized or physiologically activated. Eggs generally arrest in meiosis and complete the process after activation. [GOC:dph]	1	PLCB1	19613;234	19613;234	0.007	1.7	234	PLCB1
19269	GO:2000438	0.00676273	1	0.00767561	negative regulation of monocyte extravasation	Any process that stops, prevents or reduces the frequency, rate or extent of monocyte extravasation. [GOC:obol]	1	PLCB1	19613;234	19613;234	0.007	1.7	234	PLCB1
19681	GO:2000560	0.00676273	1	0.00767561	positive regulation of CD24 biosynthetic process	Any process that activates or increases the frequency, rate or extent of CD24 biosynthetic process. [GOC:obol]	1	PLCB1	19613;234	19613;234	0.007	1.7	234	PLCB1
7282	GO:0031129	0.00702558	1	0.00795203	inductive cell-cell signaling	Signaling at short range between cells of different ancestry and developmental potential that results in one cell or group of cells effecting a developmental change in the other. This is often done by secretion of proteins by one cell which affects the neighboring cells and causes them to adopt a certain fate. [GOC:mah]	1	SALL1	785;14	785;14	0.007	2.55	14	SALL1
17733	GO:1901896	0.00706729	1	0.00797732	positive regulation of calcium-transporting ATPase activity	Any process that activates or increases the frequency, rate or extent of calcium-transporting ATPase activity. [GOC:BHF, GOC:rl, GOC:TermGenie, PMID:19708671]	4	HSPA2;SUMO1;RGN;RYR2	23347;296	5836.8;74	0.007	1.81	197	RYR2
7352	GO:0031403	0.0073004	1	0.00821794	lithium ion binding	Interacting selectively and non-covalently with lithium ions (Li+). [GOC:mah]	2	IMPA1;PDXK	3518;51	1759;25.5	0.007	2.07	33.9	PDXK
5386	GO:0015911	0.0074285	1	0.00831668	plasma membrane long-chain fatty acid transport	The directed movement of long-chain fatty acids across the plasma membrane. A long-chain fatty acid is a fatty acid with a chain length between C13 and C22. [CHEBI:15904, GOC:ai]	1	SLC27A5	1515;23	1515;23	0.007	2.17	23	SLC27A5
11891	GO:0047747	0.0074285	1	0.00831668	cholate-CoA ligase activity	Catalysis of the reactions: (1) ATP + cholate + CoA = AMP + diphosphate + choloyl-CoA and (2) ATP + (25R)-3alpha,7alpha,12alpha-trihydroxy-5beta-cholestan-26-oate + CoA = AMP + diphosphate + (25R)-3alpha,7alpha,12alpha-trihydroxy-5beta-cholestanoyl-CoA. [EC:6.2.1.7, MetaCyc:CHOLATE--COA-LIGASE-RXN]	1	SLC27A5	1515;23	1515;23	0.007	2.17	23	SLC27A5
20031	GO:2000974	0.00767433	1	0.00856862	negative regulation of pro-B cell differentiation	Any process that stops, prevents or reduces the frequency, rate or extent of pro-B cell differentiation. [GOC:obol]	3	NOTCH1;HES5;HES1	2854;47	951.3;15.7	0.007	2.36	36.4	NOTCH1
1106	GO:0002443	0.00786911	1	0.00871525	leukocyte mediated immunity	Any process involved in the carrying out of an immune response by a leukocyte. [GO_REF:0000022, GOC:add, GOC:mtg_15nov05, ISBN:0781735149]	1	DBH	1035;17	1035;17	0.007	2.35	17	DBH
2692	GO:0004500	0.00786911	1	0.00871525	dopamine beta-monooxygenase activity	Catalysis of the reaction: L-ascorbate + dopamine + O(2) = (R)-noradrenaline + dehydroascorbate + H(2)O. [EC:1.14.17.1, RHEA:19120]	1	DBH	1035;17	1035;17	0.007	2.35	17	DBH
8798	GO:0034466	0.00786911	1	0.00871525	chromaffin granule lumen	The volume enclosed by the membrane of a chromaffin granule. [GOC:rph]	1	DBH	1035;17	1035;17	0.007	2.35	17	DBH
704	GO:0001626	0.00791742	1	0.00874524	nociceptin receptor activity	Combining with the peptide nociceptin, and transmitting the signal across the membrane by activating an associated G-protein. [GOC:bf, GOC:mah, PMID:18670432]	1	OPRL1	1443;22	1443;22	0.007	2.18	22	OPRL1
2277	GO:0003884	0.00814864	1	0.00888159	D-amino-acid oxidase activity	Catalysis of the reaction: a D-amino acid + H2O + O2 = a 2-oxo acid + NH3 + hydrogen peroxide. [EC:1.4.3.3]	1	DAO	1864;27	1864;27	0.007	2.07	27	DAO
3688	GO:0006616	0.00812675	1	0.00888159	SRP-dependent cotranslational protein targeting to membrane, translocation	The process during cotranslational membrane targeting wherein proteins move across a membrane. SRP and its receptor initiate the transfer of the nascent chain across the endoplasmic reticulum (ER) membrane; they then dissociate from the chain, which is transferred to a set of transmembrane proteins, collectively called the translocon. Once the nascent chain translocon complex is assembled, the el…	3	ZFAND2B;SRP54;SRP9	2877;47	959;15.7	0.007	2.34	35.6	SRP54
9698	GO:0036088	0.00814864	1	0.00888159	D-serine catabolic process	The chemical reactions and pathways resulting in the breakdown of D-serine, the D-enantiomer of serine, i.e. (2S)-2-amino-3-hydroxypropanoic acid. [CHEBI:16523, GOC:imk]	1	DAO	1864;27	1864;27	0.007	2.07	27	DAO
11190	GO:0046416	0.00814864	1	0.00888159	D-amino acid metabolic process	The chemical reactions and pathways involving D-amino acids, the D-enantiomers of amino acids. [GOC:ai, GOC:jsg]	1	DAO	1864;27	1864;27	0.007	2.07	27	DAO
13564	GO:0055130	0.00814864	1	0.00888159	D-alanine catabolic process	The chemical reactions and pathways resulting in the breakdown of D-alanine, the D-enantiomer of the amino acid alanine. [GOC:ecd]	1	DAO	1864;27	1864;27	0.007	2.07	27	DAO
13597	GO:0060083	0.00822464	1	0.00894077	smooth muscle contraction involved in micturition	The process leading to shortening and/or development of tension in the urinary bladder smooth muscle tissue involved in the expulsion urine from the body. [GOC:dph, PMID:15827347]	2	TRPV1;KCNMA1	21572;260	10786;130	0.007	1.72	208.4	KCNMA1
10688	GO:0045381	0.00834877	1	0.00902807	regulation of interleukin-18 biosynthetic process	Any process that modulates the frequency, rate or extent of the chemical reactions and pathways resulting in the formation of interleukin-18. [GOC:go_curators]	1	NLRP12	1369;21	1369;21	0.007	2.19	21	NLRP12
11029	GO:0045751	0.00834877	1	0.00902807	negative regulation of Toll signaling pathway	Any process that stops, prevents, or reduces the frequency, rate or extent of the Tl signaling pathway. [GOC:go_curators]	1	NLRP12	1369;21	1369;21	0.007	2.19	21	NLRP12
14430	GO:0060768	0.00846146	1	0.00912597	regulation of epithelial cell proliferation involved in prostate gland development	Any process that modulates the rate, frequency or extent of epithelial cell proliferation that contributes to the progression of the prostate gland over time. [GOC:dph]	2	SHH;NOTCH1	3239;47	1619.5;23.5	0.007	2.07	40.7	NOTCH1
10747	GO:0045744	0.00862654	1	0.00927973	negative regulation of G-protein coupled receptor protein signaling pathway	Any process that stops, prevents, or reduces the frequency, rate or extent of G-protein coupled receptor protein signaling pathway activity. [GOC:go_curators]	11	RPH3AL;PLEK;CCL5;MGRN1;CRY1;RGS2;YWHAB;RPGRIP1L;RGS4;KLK14;RGS13	33747;450	3067.9;40.9	0.007	1.9	26	RPH3AL;CRY1
7695	GO:0032310	0.00867849	1	0.0093113	prostaglandin secretion	The regulated release of a prostaglandin, any of a group of biologically active metabolites which contain a cyclopentane ring, from a cell or a tissue. [GOC:mah]	3	NOS2;ABCC4;LEP	13879;177	4626.3;59	0.007	1.82	112.2	ABCC4
5402	GO:0016071	0.00874269	1	0.00935582	mRNA metabolic process	The chemical reactions and pathways involving mRNA, messenger RNA, which is responsible for carrying the coded genetic 'message', transcribed from DNA, to sites of protein assembly at the ribosomes. [ISBN:0198506732]	3	PCBP3;PABPC3;CEBPG	10767;142	3589;47.3	0.007	1.88	113.6	PCBP3
884	GO:0001909	0.00880417	1	0.00937292	leukocyte mediated cytotoxicity	The directed killing of a target cell by a leukocyte. [GO_REF:0000022, GOC:add, GOC:mtg_15nov05, ISBN:0781735149, PMID:11911826]	1	STXBP2	731;13	731;13	0.007	2.54	13	STXBP2
7095	GO:0030348	0.00880417	1	0.00937292	syntaxin-3 binding	Interacting selectively and non-covalently with the SNAP receptor syntaxin-3. [GOC:ai]	1	STXBP2	731;13	731;13	0.007	2.54	13	STXBP2
849	GO:0001855	0.00888846	1	0.00943826	complement component C4b binding	Interacting selectively and non-covalently with the C4b product of the classical complement cascade. [GOC:add, ISBN:0781735149]	2	MASP2;CR1	6671;89	3335.5;44.5	0.007	1.91	64.1	CR1
2798	GO:0004727	0.00899203	1	0.00950242	prenylated protein tyrosine phosphatase activity	Catalysis of the reaction: prenylated-protein tyrosine phosphate + H2O = prenylated-protein tyrosine + phosphate. [EC:3.1.3.48]	2	PTP4A3;PTP4A2	2595;39	1297.5;19.5	0.007	2.15	21.5	PTP4A3
3271	GO:0005169	0.00899501	1	0.00950242	neurotrophin TRKB receptor binding	Interacting selectively and non-covalently with the neurotrophin TRKB receptor. [GOC:ai]	2	EFNA5;BDNF	11897;148	5948.5;74	0.007	1.78	114	EFNA5
8901	GO:0035403	0.00904383	1	0.00950525	histone kinase activity (H3-T6 specific)	Catalysis of the transfer of a phosphate group to the threonine-6 residue of the N-terminal tail of histone H3. [GOC:bf]	2	PRKCB;PRKCA	23303;278	11651.5;139	0.007	1.7	165.4	PRKCB
8971	GO:0035408	0.00904383	1	0.00950525	histone H3-T6 phosphorylation	The modification of histone H3 by the addition of an phosphate group to a threonine residue at position 6 of the histone. [GOC:bf]	2	PRKCB;PRKCA	23303;278	11651.5;139	0.007	1.7	165.4	PRKCB
52	GO:0000423	0.00933553	1	0.00966392	macromitophagy	Degradation of a mitochondrion by macroautophagy. [PMID:15798367]	1	PARK2	33176;383	33176;383	0.007	1.65	383	PARK2
7815	GO:0032368	0.00933553	1	0.00966392	regulation of lipid transport	Any process that modulates the frequency, rate or extent of the directed movement of lipids into, out of or within a cell, or between cells, by means of some agent such as a transporter or pore. [GOC:mah]	1	PARK2	33176;383	33176;383	0.007	1.65	383	PARK2
10473	GO:0044726	0.00930005	1	0.00966392	protection of DNA demethylation of female pronucleus	The protection of the maternal genome from DNA demethylation in the zygote following fertilization. [GOC:sp, PMID:22868271]	1	DPPA3	291;7	291;7	0.007	3.44	7	DPPA3
13073	GO:0051582	0.00933553	1	0.00966392	positive regulation of neurotransmitter uptake	Any process that activates or increases the frequency, rate or extent of the directed movement of a neurotransmitter into a neuron or glial cell. [GOC:ai]	1	PARK2	33176;383	33176;383	0.007	1.65	383	PARK2
17929	GO:1902283	0.00933553	1	0.00966392	negative regulation of primary amine oxidase activity	Any process that stops, prevents or reduces the frequency, rate or extent of primary amine oxidase activity. [GOC:TermGenie, PMID:23349812]	1	PARK2	33176;383	33176;383	0.007	1.65	383	PARK2
18609	GO:1990444	0.00933553	1	0.00966392	F-box domain binding	Interacting selectively and non-covalently with an F-box domain of a protein. [GOC:bf, GOC:PARL, InterPro:IPR001810, PMID:12628165]	1	PARK2	33176;383	33176;383	0.007	1.65	383	PARK2
5242	GO:0015139	0.00938482	1	0.00966637	alpha-ketoglutarate transmembrane transporter activity	Enables the transfer of alpha-ketoglutarate from one side of the membrane to the other. Alpha-ketoglutarate (or oxoglutarate) is a compound with important roles in carbohydrate and amino acid metabolism, especially in transamination reactions and as a component of the TCA cycle. [GOC:ai, ISBN:0198547684]	1	SLC25A21	13180;156	13180;156	0.007	1.69	156	SLC25A21
8601	GO:0033883	0.00936507	1	0.00966637	pyridoxal phosphatase activity	Catalysis of the reaction: pyridoxal 5'-phosphate + H2O = pyridoxal + phosphate. [EC:3.1.3.74]	1	PHOSPHO2	2660;36	2660;36	0.007	1.93	36	PHOSPHO2
4763	GO:0010808	0.00943141	1	0.00969013	positive regulation of synaptic vesicle priming	Any process that increases the frequency, rate or extent of synaptic vesicle priming. Synaptic vesicle priming is the formation of SNARE-containing complexes, bringing synaptic vesicle membrane and plasma membranes into close proximity and thereby facilitating membrane fusion. [GOC:dph, GOC:kmv, GOC:tb, PMID:15489511]	1	UNC13B	7638;93	7638;93	0.007	1.74	93	UNC13B
871	GO:0001861	0.00954776	1	0.00973683	complement component C4b receptor activity	Combining with the C4b product of the classical complement cascade and transmitting the signal from one side of the membrane to the other to initiate a change in cell activity. [GOC:add, GOC:signaling, ISBN:0781735149]	1	CR1	5538;69	5538;69	0.007	1.78	69	CR1
3112	GO:0004877	0.00954776	1	0.00973683	complement component C3b receptor activity	Combining with the C3b product of the complement cascade and transmitting the signal from one side of the membrane to the other to initiate a change in cell activity. [GOC:add, GOC:signaling, ISBN:0781735149]	1	CR1	5538;69	5538;69	0.007	1.78	69	CR1
11059	GO:0045957	0.00954776	1	0.00973683	negative regulation of complement activation, alternative pathway	Any process that stops, prevents, or reduces the frequency, rate or extent of complement activation by the alternative pathway. [GOC:go_curators]	1	CR1	5538;69	5538;69	0.007	1.78	69	CR1
8004	GO:0032589	0.00968321	1	0.00985057	neuron projection membrane	The portion of the plasma membrane surrounding a neuron projection. [GOC:mah]	2	KCNC1;UNC5A	6026;79	3013;39.5	0.007	1.87	64.7	UNC5A
16333	GO:0072707	0.00974068	1	0.00988463	cellular response to sodium dodecyl sulfate	Any process that results in a change in state or activity of a cell (in terms of movement, secretion, enzyme production, gene expression, etc.) as a result of a sodium dodecyl sulfate (SDS) stimulus. [CHEBI:8984, GOC:mah]	1	ZNF16	901;15	901;15	0.007	2.38	15	ZNF16
10122	GO:0043125	0.00979182	1	0.00988782	ErbB-3 class receptor binding	Interacting selectively and non-covalently with the protein-tyrosine kinase receptor ErbB-3/HER3. [GOC:jl]	4	CDK5;ERBB2;PIK3R1;NRG1	33463;405	8365.8;101.2	0.007	1.73	261.8	NRG1
16309	GO:0072674	0.00979091	1	0.00988782	multinuclear osteoclast differentiation	The process in which a relatively unspecialized monocyte acquires the specialized features of a multinuclear osteoclast. An osteoclast is a specialized phagocytic cell associated with the absorption and removal of the mineralized matrix of bone tissue. [CL:0000779, GOC:mah, PMID:12713016]	2	SBNO2;OCSTAMP	7078;93	3539;46.5	0.007	1.88	80.5	SBNO2
10664	GO:0045092	0.00986982	1	0.00992335	interleukin-18 receptor complex	A protein complex that binds interleukin-18; comprises an alpha and a beta subunit. [GOC:mah, PMID:12759435]	1	TOLLIP	1732;25	1732;25	0.007	2.06	25	TOLLIP
11205	GO:0046459	0.00987518	1	0.00992335	short-chain fatty acid metabolic process	The chemical reactions and pathways involving fatty acids with a chain length of less than C6. [CHEBI:26666, ISBN:0198506732]	2	ACOT4;ALDH5A1	2130;34	1065;17	0.007	2.28	27.4	ALDH5A1
1070	GO:0002316	0.00994415	1	0.00996834	follicular B cell differentiation	The process in which a B cell in the spleen acquires the specialized features of a follicular B cell. Follicular B cells are major population of mature recirculating B cells in the spleen and are located in the B-cell follicle region. [GOC:jal, ISBN:0781735149]	1	PLCG2	5820;72	5820;72	0.007	1.77	72	PLCG2
10707	GO:0045585	0.00999647	1	0.00999647	positive regulation of cytotoxic T cell differentiation	Any process that activates or increases the frequency, rate or extent of cytotoxic T cell differentiation. [GOC:go_curators]	2	SART1;TNFSF9	1333;25	666.5;12.5	0.007	2.68	19.3	SART1

## Sheet: exons
	GO id	p.val	Bonferroni_p.adj	BH_p.adj	GO name	GO definition	num.genes	genes	sum.TR;sum.PTR	mean.TR;mean.PTR	(mean.PTR/mean.TR)BG	Fold	PTR.10th	geneOver 10th
1	GO:0003882	0.00729174	0.153126	0.00750261	CDP-diacylglycerol-serine O-phosphatidyltransferase activity	Catalysis of the reaction: CDP-diacylglycerol + L-serine = CMP + O-sn-phosphatidyl-L-serine. [EC:2.7.8.8]	1	PTDSS2	273;12	273;12	0.003	14.65	12	PTDSS2
11	GO:0004502	0.000462329	0.0097089	0.00392564	kynurenine 3-monooxygenase activity	Catalysis of the reaction: L-kynurenine + H(+) + NADPH + O(2) = 3-hydroxy-L-kynurenine + H(2)O + NADP(+). [EC:1.14.13.9, RHEA:20548]	1	KMO	286;18	286;18	0.003	20.98	18	KMO
65	GO:0005176	0.00266139	0.0558892	0.00419926	ErbB-2 class receptor binding	Interacting selectively and non-covalently with the protein-tyrosine kinase receptor Neu/ErbB-2/HER2. [GOC:jl]	3	CDK5;NRG1;MUC4	5192;216	1730.7;72	0.003	13.87	172.2	MUC4
208	GO:0015355	0.00455949	0.0957493	0.00563231	secondary active monocarboxylate transmembrane transporter activity	Catalysis of the movement of a monocarboxylate, any compound containing a single carboxyl group (COOH or COO-), by uniport, symport or antiport across a membrane by a carrier-mediated mechanism. [GOC:bf, GOC:jl]	1	SLC5A12	355;16	355;16	0.003	15.02	16	SLC5A12
217	GO:0030197	0.00279951	0.0587897	0.00419926	extracellular matrix constituent, lubricant activity	Functions as a lubricant for an extracellular matrix, such as a mucous membrane. [GOC:mah]	3	STATH;MUC17;MUC4	5306;219	1768.7;73	0.003	13.76	172.8	MUC4
258	GO:0032273	0.00406216	0.0853054	0.00563231	positive regulation of protein polymerization	Any process that activates or increases the frequency, rate or extent of the process of creating protein polymers. [GOC:mah]	1	TPPP	374;17	374;17	0.003	15.15	17	TPPP
272	GO:0033883	0.000308393	0.00647625	0.00392564	pyridoxal phosphatase activity	Catalysis of the reaction: pyridoxal 5'-phosphate + H2O = pyridoxal + phosphate. [EC:3.1.3.74]	1	PHOSPHO2	290;19	290;19	0.003	21.84	19	PHOSPHO2
276	GO:0035491	0.00271511	0.0570173	0.00419926	positive regulation of leukotriene production involved in inflammatory response	Any process that increases the rate, frequency or extent of the synthesis or release of any leukotriene following a stimulus as part of an inflammatory response. [GOC:bf]	1	SERPINE1	299;15	299;15	0.003	16.72	15	SERPINE1
305	GO:0042131	0.00640322	0.134468	0.00747042	thiamine phosphate phosphatase activity	Catalysis of the reaction: thiamine phosphate + H2O = thiamine + phosphate. [PMID:197075]	1	ACPP	155;8	155;8	0.003	17.2	8	ACPP
343	GO:0046203	0.00250436	0.0525916	0.00419926	spermidine catabolic process	The chemical reactions and pathways resulting in the breakdown of spermidine, N-(3-aminopropyl)-1,4-diaminobutane. [GOC:ai]	1	PAOX	103;7	103;7	0.003	22.65	7	PAOX
367	GO:0046514	0.00435889	0.0915367	0.00563231	ceramide catabolic process	The chemical reactions and pathways resulting in the breakdown of ceramides, any N-acetylated sphingoid. [GOC:ai]	2	ACER1;CEL	183;11	91.5;5.5	0.003	20.04	9.9	CEL
405	GO:0052899	0.00250436	0.0525916	0.00419926	N(1),N(12)-diacetylspermine:oxygen oxidoreductase (3-acetamidopropanal-forming) activity	Catalysis of the reaction: H(2)O + N(1),N(12)-diacetylspermine + O(2) = 3-acetamidopropanal + H(2)O(2) + N(1)-acetylspermidine. [RHEA:25871]	1	PAOX	103;7	103;7	0.003	22.65	7	PAOX
417	GO:0052902	0.00250436	0.0525916	0.00419926	spermidine:oxygen oxidoreductase (3-aminopropanal-forming) activity	Catalysis of the reaction: H(2)O + O(2) + spermidine = 3-aminopropanal + H(2)O(2) + putrescine. [RHEA:25811]	1	PAOX	103;7	103;7	0.003	22.65	7	PAOX
429	GO:0052903	0.00250436	0.0525916	0.00419926	N1-acetylspermine:oxygen oxidoreductase (3-acetamidopropanal-forming) activity	Catalysis of the reaction: H(2)O + N(1)-acetylspermine + O(2) = 3-acetamidopropanal + H(2)O(2) + spermidine. [RHEA:25803]	1	PAOX	103;7	103;7	0.003	22.65	7	PAOX
441	GO:0052904	0.00250436	0.0525916	0.00419926	N1-acetylspermidine:oxygen oxidoreductase (3-acetamidopropanal-forming) activity	Catalysis of the reaction: H(2)O + N(1)-acetylspermidine + O(2) = 3-acetamidopropanal + H(2)O(2) + putrescine. [RHEA:25815]	1	PAOX	103;7	103;7	0.003	22.65	7	PAOX
453	GO:0061044	0.00271511	0.0570173	0.00419926	negative regulation of vascular wound healing	Any process that decreases the rate, frequency, or extent of blood vessel formation when new vessels emerge from the proliferation of pre-existing blood vessels and contribute to the series of events that restore integrity to damaged vasculature. [GOC:BHF, GOC:dph]	1	SERPINE1	299;15	299;15	0.003	16.72	15	SERPINE1
482	GO:0070684	0.00712962	0.149722	0.00750261	seminal clot liquefaction	The reproductive process in which coagulated semen becomes liquid following ejaculation, allowing the progressive release of motile spermatozoa. [GOC:mah, PMID:18482984]	1	KLK14	78;5	78;5	0.003	21.37	5	KLK14
492	GO:0098640	0.000621177	0.0130447	0.00392564	integrin binding involved in cell-matrix adhesion	Any integrin binding that occurs as part of the process of cell-matrix adhesion. [GOC:dos]	1	MADCAM1	96;8	96;8	0.003	27.78	8	MADCAM1
505	GO:1901307	0.00250436	0.0525916	0.00419926	positive regulation of spermidine biosynthetic process	Any process that activates or increases the frequency, rate or extent of spermidine biosynthetic process. [GOC:pm, GOC:TermGenie]	1	PAOX	103;7	103;7	0.003	22.65	7	PAOX
517	GO:1902866	0.000747741	0.0157026	0.00392564	regulation of retina development in camera-type eye	Any process that modulates the frequency, rate or extent of retina development in camera-type eye. [GO_REF:0000058, GOC:mr, GOC:TermGenie, PMID:16872597]	1	CELF4	201;13	201;13	0.003	21.56	13	CELF4
540	GO:2000098	0.00750261	0.157555	0.00750261	negative regulation of smooth muscle cell-matrix adhesion	Any process that stops, prevents, or reduces the frequency, rate or extent of smooth muscle cell-matrix adhesion. [GOC:BHF]	2	SERPINE1;APOD	379;18	189.5;9	0.003	15.83	13.8	SERPINE1

## Sheet: introns
	GO id	p.val	Bonferroni_p.adj	BH_p.adj	GO name	GO definition	num.genes	genes	sum.TR;sum.PTR	mean.TR;mean.PTR	(mean.PTR/mean.TR)BG	Fold	PTR.10th	geneOver 10th
1	GO:0000016	0.00471473	0.523335	0.00630525	lactase activity	Catalysis of the reaction: lactose + H2O = D-glucose + D-galactose. [EC:3.2.1.108]	1	LCT	134;6	134;6	0.007	6.4	6	LCT
8	GO:0000066	0.00991682	1	0.00996347	mitochondrial ornithine transport	The directed movement of ornithine, 2,5-diaminopentanoic acid, into, out of or within a mitochondrion. [GOC:ai]	1	SLC25A15	160;6	160;6	0.007	5.36	6	SLC25A15
27	GO:0000797	0.000257993	0.0286372	0.00149488	condensin core heterodimer	The core heterodimer of a condensin complex, a multisubunit protein complex that plays a central role in chromosome condensation. [GOC:elh]	1	NCAPD2	49;5	49;5	0.007	14.58	5	NCAPD2
47	GO:0001809	0.00346227	0.384311	0.0051934	positive regulation of type IV hypersensitivity	Any process that activates or increases the frequency, rate or extent of type IV hypersensitivity, a type of inflammatory response. [GOC:add, ISBN:0781735149]	1	ZP3	1429;37	1429;37	0.007	3.7	37	ZP3
86	GO:0002305	0.000586869	0.0651425	0.00217142	CD8-positive, gamma-delta intraepithelial T cell differentiation	The process in which a precursor cell type acquires the specialized features of a CD8-positive, gamma-delta intraepithelial T cell. Intraepithelial T cells are found among epithelial cells in mucosal areas and have distinct phenotypes and developmental pathways. [GOC:add, ISBN:0781735149]	2	CCR9;GPR18	551;24	275.5;12	0.007	6.22	17.6	CCR9
113	GO:0003884	0.001933	0.214563	0.00375056	D-amino-acid oxidase activity	Catalysis of the reaction: a D-amino acid + H2O + O2 = a 2-oxo acid + NH3 + hydrogen peroxide. [EC:1.4.3.3]	1	DAO	765;23	765;23	0.007	4.3	23	DAO
143	GO:0004370	0.00797355	0.885064	0.00975043	glycerol kinase activity	Catalysis of the reaction: ATP + glycerol = sn-glycerol 3-phosphate + ADP + 2 H(+). [EC:2.7.1.30, RHEA:21647]	2	GK5;GK	1016;27	508;13.5	0.007	3.8	23.5	GK
201	GO:0004418	0.00732408	0.812973	0.00913453	hydroxymethylbilane synthase activity	Catalysis of the reaction: H(2)O + 4 porphobilinogen = hydroxymethylbilane + 4 NH(4)(+). [EC:2.5.1.61, RHEA:13188]	1	HMBS	109;5	109;5	0.007	6.55	5	HMBS
225	GO:0004419	9.48267e-07	0.000105258	3.50859e-05	hydroxymethylglutaryl-CoA lyase activity	Catalysis of the reaction: (S)-3-hydroxy-3-methylglutaryl-CoA = acetoacetate + acetyl-CoA. [EC:4.1.3.4, RHEA:24407]	2	HMGCL;HMGCLL1	738;46	369;23	0.007	8.9	41.4	HMGCL
333	GO:0004657	0.00187117	0.207699	0.00375056	proline dehydrogenase activity	Catalysis of the reaction: L-proline + acceptor = (S)-1-pyrroline-5-carboxylate + reduced acceptor. [EC:1.5.99.8]	1	PRODH	7;2	7;2	0.007	40.82	2	PRODH
348	GO:0004667	0.00271118	0.300941	0.00465982	prostaglandin-D synthase activity	Catalysis of the reaction: prostaglandin H(2) = prostaglandin D(2). [EC:5.3.99.2, RHEA:10603]	1	HPGDS	387;13	387;13	0.007	4.8	13	HPGDS
399	GO:0004777	3.09104e-05	0.00343106	0.000285921	succinate-semialdehyde dehydrogenase (NAD+) activity	Catalysis of the reaction: succinate semialdehyde + NAD+ + H2O = succinate + NADH + H+. [EC:1.2.1.24]	1	ALDH5A1	324;17	324;17	0.007	7.5	17	ALDH5A1
462	GO:0004903	0.00208868	0.231843	0.00383145	growth hormone receptor activity	Combining with a growth hormone and transmitting the signal from one side of the membrane to the other to initiate a change in cell activity. [GOC:ai, GOC:signaling]	1	GHR	25;3	25;3	0.007	17.14	3	GHR
481	GO:0005395	1.05015e-07	1.16567e-05	5.82833e-06	eye pigment precursor transporter activity	Catalysis of the reaction: ATP + H2O + eye pigment precursor(in) = ADP + phosphate + eye pigment precursor(out). [TC:3.A.1.204.1]	1	ABCA4	355;25	355;25	0.007	10.06	25	ABCA4
498	GO:0006083	3.09104e-05	0.00343106	0.000285921	acetate metabolic process	The chemical reactions and pathways involving acetate, the anion of acetic acid. [GOC:go_curators]	1	ALDH5A1	324;17	324;17	0.007	7.5	17	ALDH5A1
540	GO:0006617	0.00124208	0.137871	0.00317063	SRP-dependent cotranslational protein targeting to membrane, signal sequence recognition	The process in which SRP binds to the signal peptide in a nascent protein, causing protein elongation to pause, during cotranslational membrane targeting. [ISBN:0815316194]	1	SRP54	609;20	609;20	0.007	4.69	20	SRP54
560	GO:0006678	3.09104e-05	0.00343106	0.000285921	glucosylceramide metabolic process	The chemical reactions and pathways involving glucosylceramides, any compound formed by the replacement of the glycosidic hydroxyl group of a cyclic form of glucose by a ceramide group. They are neutral glycolipids containing equimolar amounts of fatty acid, glucose, and sphingosine or a sphingosine derivative. [CHEBI:36500, GOC:curators, ISBN:0198506732]	1	ALDH5A1	324;17	324;17	0.007	7.5	17	ALDH5A1
581	GO:0006681	3.09104e-05	0.00343106	0.000285921	galactosylceramide metabolic process	The chemical reactions and pathways involving galactosylceramides, any compound formed by the replacement of the glycosidic hydroxyl group of a cyclic form of galactose by a ceramide group. [GOC:ai]	1	ALDH5A1	324;17	324;17	0.007	7.5	17	ALDH5A1
623	GO:0006711	0.00145443	0.161441	0.00328468	estrogen catabolic process	The chemical reactions and pathways resulting in the breakdown of estrogens, C18 steroid hormones that can stimulate the development of female sexual characteristics. Also found in plants. [ISBN:0198506732]	1	UGT2B4	1450;41	1450;41	0.007	4.04	41	UGT2B4
635	GO:0007039	7.80093e-05	0.00865903	0.000666079	protein catabolic process in the vacuole	The chemical reactions and pathways resulting in the breakdown of a protein in the vacuole, usually by the action of vacuolar proteases. [GOC:mah, GOC:vw]	2	CPA2;TCIRG1	117;12	58.5;6	0.007	14.65	10.8	CPA2
710	GO:0008386	0.000282816	0.0313926	0.00149488	cholesterol monooxygenase (side-chain-cleaving) activity	Catalysis of the reaction: cholesterol + reduced adrenal ferredoxin + O2 = pregnenolone + 4-methylpentanal + oxidized adrenal ferredoxin + H2O. [EC:1.14.15.6]	1	CYP11A1	50;5	50;5	0.007	14.29	5	CYP11A1
766	GO:0008493	0.0027707	0.307548	0.00465982	tetracycline transporter activity	Enables the directed movement of tetracycline into, out of or within a cell, or between cells. Tetracycline is a broad spectrum antibiotic that blocks binding of aminoacyl tRNA to the ribosomes of both Gram-positive and Gram-negative organisms (and those of organelles). [CHEBI:27902, GOC:curators]	1	MFSD10	85;5	85;5	0.007	8.4	5	MFSD10
779	GO:0009013	3.09104e-05	0.00343106	0.000285921	succinate-semialdehyde dehydrogenase [NAD(P)+] activity	Catalysis of the reaction: succinate semialdehyde + NAD(P)+ + H2O = succinate + NAD(P)H + H+. [EC:1.2.1.16]	1	ALDH5A1	324;17	324;17	0.007	7.5	17	ALDH5A1
800	GO:0009190	0.00718464	0.797495	0.00913453	cyclic nucleotide biosynthetic process	The chemical reactions and pathways resulting in the formation of a cyclic nucleotide, a nucleotide in which the phosphate group is in diester linkage to two positions on the sugar residue. [GOC:go_curators, ISBN:0198506732]	1	MB21D1	319;10	319;10	0.007	4.48	10	MB21D1
832	GO:0010255	0.00362139	0.401974	0.00522044	glucose mediated signaling pathway	The process in which a change in the level of mono- and disaccharide glucose trigger the expression of genes controlling metabolic and developmental processes. [GOC:sm]	1	MLXIPL	405;13	405;13	0.007	4.59	13	MLXIPL
888	GO:0015904	0.0027707	0.307548	0.00465982	tetracycline transport	The directed movement of tetracycline into, out of or within a cell, or between cells, by means of some agent such as a transporter or pore. Tetracycline is a broad spectrum antibiotic that blocks binding of aminoacyl tRNA to the ribosomes of both Gram-positive and Gram-negative organisms (and those of organelles). [CHEBI:27902, GOC:curators]	1	MFSD10	85;5	85;5	0.007	8.4	5	MFSD10
901	GO:0016603	0.00128539	0.142678	0.00317063	glutaminyl-peptide cyclotransferase activity	Catalysis of the reaction: L-glutaminyl-peptide = 5-oxoprolyl-peptide + NH3. [EC:2.3.2.5]	2	QPCT;QPCTL	402;18	201;9	0.007	6.4	16.2	QPCT
920	GO:0017042	0.00471473	0.523335	0.00630525	glycosylceramidase activity	Catalysis of the reaction: glycosyl-N-acylsphingosine + H2O = a sugar + N-acylsphingosine. [EC:3.2.1.62]	1	LCT	134;6	134;6	0.007	6.4	6	LCT
927	GO:0017178	0.0044298	0.491708	0.00607047	diphthine-ammonia ligase activity	Catalysis of the reaction: ATP + diphthine + NH(4)(+) = ADP + diphthamide + H(+) + phosphate. [EC:6.3.1.14, RHEA:19756]	1	DPH6	210;8	210;8	0.007	5.44	8	DPH6
959	GO:0017186	0.00128539	0.142678	0.00317063	peptidyl-pyroglutamic acid biosynthetic process, using glutaminyl-peptide cyclotransferase	The chemical reactions and pathways resulting in the formation of peptidyl-pyroglutamic acid, catalyzed by glutaminyl-peptide cyclotransferase. [RESID:AA0031]	2	QPCT;QPCTL	402;18	201;9	0.007	6.4	16.2	QPCT
978	GO:0018160	0.00732408	0.812973	0.00913453	peptidyl-pyrromethane cofactor linkage	The covalent binding of a pyrromethane (dipyrrin) cofactor to protein via the sulfur atom of cysteine forming dipyrrolylmethanemethyl-L-cysteine. [CHEBI:30410, RESID:AA0252]	1	HMBS	109;5	109;5	0.007	6.55	5	HMBS
990	GO:0019043	0.000360056	0.0399662	0.00159865	establishment of viral latency	A process by which a virus establishes a latent state within its host, either as an integrated provirus within the host genome or as an episome, where viral genome remains in the cytoplasm or nucleus as distinct objects. [GOC:jl]	1	IRF7	31;4	31;4	0.007	18.43	4	IRF7
1013	GO:0021650	0.00882481	0.979554	0.00975043	vestibulocochlear nerve formation	The process that gives rise to the vestibulocochlear nerve. This process pertains to the initial formation of a structure from unspecified parts. This sensory nerve innervates the membranous labyrinth of the inner ear. The vestibular branch innervates the vestibular apparatus that senses head position changes relative to gravity. The auditory branch innervates the cochlear duct, which is connecte…	2	PAX2;ATP8B1	3326;75	1663;37.5	0.007	3.22	67.5	ATP8B1
1071	GO:0030942	0.00124208	0.137871	0.00317063	endoplasmic reticulum signal peptide binding	Interacting selectively and non-covalently with an endoplasmic reticulum signal peptide, a specific peptide sequence that acts as a signal to localize the protein within the endoplasmic reticulum. [GOC:mah]	1	SRP54	609;20	609;20	0.007	4.69	20	SRP54
1091	GO:0031460	0.0080119	0.889321	0.00975043	glycine betaine transport	The directed movement of glycine betaine, N-trimethylglycine, into, out of or within a cell, or between cells, by means of some agent such as a transporter or pore. [GOC:mah]	1	SLC38A2	74;4	74;4	0.007	7.72	4	SLC38A2
1102	GO:0032692	0.00996347	1	0.00996347	negative regulation of interleukin-1 production	Any process that stops, prevents, or reduces the frequency, rate, or extent of interleukin-1 production. [GOC:mah]	1	CEACAM1	44;3	44;3	0.007	9.74	3	CEACAM1
1132	GO:0032875	0.00551987	0.612706	0.00729412	regulation of DNA endoreduplication	Any process that modulates the frequency, rate or extent of DNA endoreduplication. [GOC:mah]	1	SENP2	139;6	139;6	0.007	6.17	6	SENP2
1157	GO:0032889	0.00246118	0.273191	0.00433637	regulation of vacuole fusion, non-autophagic	Any process that modulates the frequency, rate or extent of the fusion of two vacuole membranes to form a single vacuole. [GOC:mah]	1	VPS16	789;23	789;23	0.007	4.16	23	VPS16
1178	GO:0034127	0.000360056	0.0399662	0.00159865	regulation of MyD88-independent toll-like receptor signaling pathway	Any process that modulates the frequency, rate, or extent of MyD88-independent toll-like receptor signaling pathway. [GOC:add, PMID:16551253, PMID:17328678]	1	IRF7	31;4	31;4	0.007	18.43	4	IRF7
1224	GO:0034146	0.00836994	0.929063	0.00975043	toll-like receptor 5 signaling pathway	Any series of molecular signals generated as a consequence of binding to toll-like receptor 5. [GOC:add, PMID:16551253, PMID:17328678]	1	TLR5	75;4	75;4	0.007	7.62	4	TLR5
1238	GO:0034344	0.000688852	0.0764626	0.0022489	regulation of type III interferon production	Any process that modulates the frequency, rate, or extent of type III interferon production. Interferon lambda is the only member of the type III interferon found so far. [GOC:add, ISBN:0126896631, PMID:15546383, PMID:16734557]	1	IFIH1	317;13	317;13	0.007	5.86	13	IFIH1
1256	GO:0034650	0.000282816	0.0313926	0.00149488	cortisol metabolic process	The chemical reactions and pathways involving cortisol, the steroid hormone 11-beta-17,21-trihydroxypregn-4-ene-3,20-dione. Cortisol is synthesized from cholesterol in the adrenal gland and controls carbohydrate, fat and protein metabolism and has anti-inflammatory properties. [CHEBI:17650, GOC:BHF, GOC:mah, GOC:rl]	1	CYP11A1	50;5	50;5	0.007	14.29	5	CYP11A1
1270	GO:0035491	0.00147958	0.164234	0.00328468	positive regulation of leukotriene production involved in inflammatory response	Any process that increases the rate, frequency or extent of the synthesis or release of any leukotriene following a stimulus as part of an inflammatory response. [GOC:bf]	1	SERPINE1	73;5	73;5	0.007	9.78	5	SERPINE1
1299	GO:0035538	0.00362139	0.401974	0.00522044	carbohydrate response element binding	Interacting selectively and non-covalently with the carbohydrate response element (ChoRE) found in the promoters of genes whose expression is regulated in response to carbohydrates, such as the triglyceride synthesis genes. [GOC:BHF, PMID:20001964]	1	MLXIPL	405;13	405;13	0.007	4.59	13	MLXIPL
1327	GO:0035751	0.00416795	0.462642	0.00585623	regulation of lysosomal lumen pH	Any process that modulates the pH of the lysosomal lumen, measured by the concentration of the hydrogen ion. [GOC:rph]	2	LRRK2;TMEM165	746;25	373;12.5	0.007	4.79	22.5	TMEM165
1395	GO:0035814	0.00914453	1	0.00975043	negative regulation of renal sodium excretion	Any process that decreases the amount of sodium excreted in urine over a unit of time. [GOC:mtg_25march11, GOC:yaf]	4	COMT;ADORA1;UTS2;AVPR2	3217;78	804.2;19.5	0.007	3.46	54.2	UTS2
1488	GO:0035985	0.00120523	0.133781	0.00317063	senescence-associated heterochromatin focus	A transcriptionally-silent heterochromatin structure present in senescent cells. Contains the condensed chromatin of one chromosome and is enriched for histone modifications. Thought to repress expression of proliferation-promoting genes. [GOC:yaf, PMID:15621527, PMID:21248468]	3	HMGA2;CDKN2A;CBX3	1139;41	379.7;13.7	0.007	5.15	32.8	CDKN2A
1571	GO:0035986	0.000612646	0.0680037	0.00219367	senescence-associated heterochromatin focus assembly	The assembly of chromatin into senescence-associated heterochromatin foci (SAHF), transcriptionally-silent heterochromatin structures present in senescent cells, containing the condensed chromatin of one chromosome, and enriched for histone modifications. Formation of these chromatin structures is thought to repress expression of proliferation-promoting genes. [GOC:yaf, PMID:15621527, PMID:212484…	2	HMGA2;CDKN2A	1119;41	559.5;20.5	0.007	5.23	36.9	CDKN2A
1639	GO:0036088	0.001933	0.214563	0.00375056	D-serine catabolic process	The chemical reactions and pathways resulting in the breakdown of D-serine, the D-enantiomer of serine, i.e. (2S)-2-amino-3-hydroxypropanoic acid. [CHEBI:16523, GOC:imk]	1	DAO	765;23	765;23	0.007	4.3	23	DAO
1654	GO:0036117	0.00136903	0.151963	0.00323325	hyaluranon cable	A cable structure, surrounding some cell types (e.g. proximal or bronchial tubular epithelial cells), and composed of hyaluranon (HA), a ubiquitous connective tissue glycosaminoglycan. [GOC:yaf, PMID:16900089]	2	HAS3;HYAL1	202;11	101;5.5	0.007	7.78	9.9	HYAL1
1698	GO:0039528	0.000688852	0.0764626	0.0022489	cytoplasmic pattern recognition receptor signaling pathway in response to virus	Any series of molecular signals generated as a consequence of a virus or viral RNA binding to a pattern recognition receptor (PRR) located in the cytoplasm. Cytosolic PRRs such as RIG-I (DDX58) and MDA-5 (IFIH1) detect RNA synthesized during active viral replication and trigger a signaling pathway to protect the host against viral infection, for example by inducing the expression of antiviral cyt…	1	IFIH1	317;13	317;13	0.007	5.86	13	IFIH1
1716	GO:0039530	0.00427259	0.474257	0.00592821	MDA-5 signaling pathway	Any series of molecular signals generated as a consequence of the cytoplasmic pattern recognition receptor (PRR) MDA-5 (also known as IFIH1) binding to viral RNA. MDA-5 detects RNA synthesized during active viral replication and triggers a signaling pathway to protect the host against viral infection, for example by inducing the expression of antiviral cytokines. [GOC:bf, PMID:19620789]	3	IRF3;IFIH1;IRF7	392;17	130.7;5.7	0.007	6.23	11.2	IFIH1
1777	GO:0042524	0.00922338	1	0.00975043	negative regulation of tyrosine phosphorylation of Stat5 protein	Any process that stops, prevents, or reduces the frequency, rate or extent of the introduction of a phosphate group to a tyrosine residue of a Stat5 protein. [GOC:jl, PMID:11426647]	1	PTPN2	1239;29	1239;29	0.007	3.34	29	PTPN2
1833	GO:0042527	0.00922338	1	0.00975043	negative regulation of tyrosine phosphorylation of Stat6 protein	Any process that stops, prevents, or reduces the frequency, rate or extent of the introduction of a phosphate group to a tyrosine residue of a Stat6 protein. [GOC:jl, PMID:11426647]	1	PTPN2	1239;29	1239;29	0.007	3.34	29	PTPN2
1861	GO:0042595	3.42403e-06	0.000380067	9.50168e-05	behavioral response to starvation	Any process that results in a change in the behavior of an organism as a result of deprivation of nourishment. [GOC:go_curators]	1	GALP	49;7	49;7	0.007	20.41	7	GALP
1867	GO:0043128	0.00117195	0.130086	0.00317063	positive regulation of 1-phosphatidylinositol 4-kinase activity	Any process that activates or increases the activity of 1-phosphatidylinositol 4-kinase. [GOC:jl]	1	CD81	681;22	681;22	0.007	4.62	22	CD81
1887	GO:0043269	0.00284952	0.316297	0.00472084	regulation of ion transport	Any process that modulates the frequency, rate or extent of the directed movement of charged atoms or small charged molecules into, out of or within a cell, or between cells, by means of some agent such as a transporter or pore. [GOC:jl]	1	FXYD7	270;10	270;10	0.007	5.29	10	FXYD7
1897	GO:0043318	0.00996347	1	0.00996347	negative regulation of cytotoxic T cell degranulation	Any process that stops, prevents, or reduces the rate of cytotoxic T cell degranulation. [ISBN:0781735149]	1	CEACAM1	44;3	44;3	0.007	9.74	3	CEACAM1
1927	GO:0044611	0.0011879	0.131857	0.00317063	nuclear pore inner ring	A subcomplex of the nuclear pore complex (NPC) that forms the inner rings of the core scaffold, a lattice-like structure that gives the NPC its shape and strength. In S. cerevisiae, the two inner rings are each composed of Nup192p, Nup188p, Nup170p and Nup157p. In vertebrates, the two inner rings are each composed of Nup205, Nup188 and Nup155. Components are arranged in 8-fold symmetrical 'spokes…	2	NUP205;NUP155	907;32	453.5;16	0.007	5.04	24	NUP205
1975	GO:0044726	0.00187982	0.20866	0.00375056	protection of DNA demethylation of female pronucleus	The protection of the maternal genome from DNA demethylation in the zygote following fertilization. [GOC:sp, PMID:22868271]	1	DPPA3	143;7	143;7	0.007	6.99	7	DPPA3
2020	GO:0046005	0.00408913	0.453893	0.00581914	positive regulation of circadian sleep/wake cycle, REM sleep	Any process that activates or increases the duration or quality of rapid eye movement (REM) sleep. [GOC:go_curators]	2	GHRH;UTS2	3007;77	1503.5;38.5	0.007	3.66	69.3	UTS2
2053	GO:0046167	2.21613e-05	0.00245991	0.000285921	glycerol-3-phosphate biosynthetic process	The chemical reactions and pathways resulting in the formation of glycerol-3-phosphate, a phosphoric monoester of glycerol. [GOC:ai]	1	GK	563;26	563;26	0.007	6.6	26	GK
2069	GO:0046416	0.001933	0.214563	0.00375056	D-amino acid metabolic process	The chemical reactions and pathways involving D-amino acids, the D-enantiomers of amino acids. [GOC:ai, GOC:jsg]	1	DAO	765;23	765;23	0.007	4.3	23	DAO
2084	GO:0046459	0.000331639	0.0368119	0.00159865	short-chain fatty acid metabolic process	The chemical reactions and pathways involving fatty acids with a chain length of less than C6. [CHEBI:26666, ISBN:0198506732]	2	ACOT4;ALDH5A1	383;19	191.5;9.5	0.007	7.09	15.5	ALDH5A1
2154	GO:0046490	0.000939367	0.10427	0.00289638	isopentenyl diphosphate metabolic process	The chemical reactions and pathways involving isopentenyl diphosphate, an isomer of dimethylallyl diphosphate and the key precursor of all isoprenoids. [ISBN:0198506732]	1	IDI2	40;4	40;4	0.007	14.29	4	IDI2
2168	GO:0046523	2.18791e-09	2.42858e-07	2.42858e-07	S-methyl-5-thioribose-1-phosphate isomerase activity	Catalysis of the reaction: S-methyl-5-thio-alpha-D-ribose 1-phosphate = S-methyl-5-thio-D-ribulose 1-phosphate. [EC:5.3.1.23, RHEA:19992]	1	MRI1	18;7	18;7	0.007	55.56	7	MRI1
2202	GO:0046980	0.00210557	0.233719	0.00383145	tapasin binding	Interacting selectively and non-covalently with tapasin, a member of the MHC class I loading complex which bridges the TAP peptide transporter to class I molecules. [PMID:12594855]	1	TAP2	50;4	50;4	0.007	11.43	4	TAP2
2219	GO:0047374	0.000791933	0.0879046	0.00251156	methylumbelliferyl-acetate deacetylase activity	Catalysis of the reaction: 4-methylumbelliferyl acetate + H(2)O = 4-methylumbelliferone + acetate + H(+). [EC:3.1.1.56, RHEA:12211]	2	CES1;ESD	577;24	288.5;12	0.007	5.94	19.2	CES1
2245	GO:0048069	0.0082575	0.916583	0.00975043	eye pigmentation	Establishment of a pattern of pigment in the eye of an organism. [GOC:jid]	1	LEF1	41;3	41;3	0.007	10.45	3	LEF1
2289	GO:0051464	0.00238901	0.26518	0.00427709	positive regulation of cortisol secretion	Any process that activates or increases the frequency, rate or extent of the regulated release of cortisol from a cell. [GOC:ai]	2	GAL;GALR1	231;13	115.5;6.5	0.007	8.04	11.7	GALR1
2329	GO:0052731	0.000276906	0.0307366	0.00149488	phosphocholine phosphatase activity	Catalysis of the reaction: choline phosphate + H2O = choline + phosphate. [EC:3.1.3.75]	1	PHOSPHO1	187;10	187;10	0.007	7.64	10	PHOSPHO1
2345	GO:0052732	0.000276906	0.0307366	0.00149488	phosphoethanolamine phosphatase activity	Catalysis of the reaction: O-phosphoethanolamine + H2O = ethanolamine + phosphate. [EC:3.1.3.75]	1	PHOSPHO1	187;10	187;10	0.007	7.64	10	PHOSPHO1
2361	GO:0052907	0.00030391	0.0337341	0.00153337	23S rRNA (adenine(1618)-N(6))-methyltransferase activity	Catalysis of the reaction: S-adenosyl-L-methionine + adenine(1618) in 23S rRNA = S-adenosyl-L-homocysteine + rRNA containing N(6)-methyladenine(1618) in 23S rRNA. [EC:2.1.1.181]	1	METTL16	516;20	516;20	0.007	5.54	20	METTL16
2372	GO:0055064	9.82066e-05	0.0109009	0.000778638	chloride ion homeostasis	Any process involved in the maintenance of an internal steady state of chloride ions within an organism or cell. [GOC:jid, GOC:mah]	1	CA12	276;14	276;14	0.007	7.25	14	CA12
2382	GO:0055130	0.001933	0.214563	0.00375056	D-alanine catabolic process	The chemical reactions and pathways resulting in the breakdown of D-alanine, the D-enantiomer of the amino acid alanine. [GOC:ecd]	1	DAO	765;23	765;23	0.007	4.3	23	DAO
2397	GO:0060243	0.000529721	0.0587991	0.00212284	negative regulation of cell growth involved in contact inhibition	The negative regulation of cell growth in response to increased cell density. [GOC:dph]	1	CDHR2	340;14	340;14	0.007	5.88	14	CDHR2
2410	GO:0060628	0.00345388	0.383381	0.0051934	regulation of ER to Golgi vesicle-mediated transport	Any process that modulates the rate, frequency, or extent of ER to Golgi vesicle-mediated transport, the directed movement of substances from the endoplasmic reticulum (ER) to the Golgi, mediated by COP II vesicles. Small COP II coated vesicles form from the ER and then fuse directly with the cis-Golgi. Larger structures are transported along microtubules to the cis-Golgi. [GOC:dph, GOC:tb]	4	SCFD1;RINT1;RNF139;YIPF5	798;32	199.5;8	0.007	5.73	17.6	SCFD1
2505	GO:0061044	0.00147958	0.164234	0.00328468	negative regulation of vascular wound healing	Any process that decreases the rate, frequency, or extent of blood vessel formation when new vessels emerge from the proliferation of pre-existing blood vessels and contribute to the series of events that restore integrity to damaged vasculature. [GOC:BHF, GOC:dph]	1	SERPINE1	73;5	73;5	0.007	9.78	5	SERPINE1
2534	GO:0061430	0.000554615	0.0615623	0.00212284	bone trabecula morphogenesis	The process of shaping a trabecula in bone. A trabecula is a tissue element in the form of a small beam, strut or rod. [GOC:BHF, GOC:dph, GOC:vk]	1	SBNO2	1421;44	1421;44	0.007	4.42	44	SBNO2
2544	GO:0061501	0.00718464	0.797495	0.00913453	cyclic-GMP-AMP synthase activity	Catalysis of the reaction: ATP + GTP = 2 diphosphate + cyclic GMP-AMP. [GOC:dph, PMID:23258413]	1	MB21D1	319;10	319;10	0.007	4.48	10	MB21D1
2592	GO:0061702	0.00011305	0.0125485	0.000784284	inflammasome complex	A cytosolic protein complex that is capable of activating caspase-1. [GOC:dph, PMID:17599095]	1	NLRP6	41;5	41;5	0.007	17.42	5	NLRP6
2611	GO:0070104	0.00922338	1	0.00975043	negative regulation of interleukin-6-mediated signaling pathway	Any process that decreases the rate, frequency or extent of the series of molecular events generated as a consequence of interleukin-6 binding to a cell surface receptor. [GOC:BHF, GOC:mah]	1	PTPN2	1239;29	1239;29	0.007	3.34	29	PTPN2
2639	GO:0070195	0.00208868	0.231843	0.00383145	growth hormone receptor complex	A receptor complex that consists of two identical subunits and binds growth hormone. [GOC:BHF, GOC:mah, GOC:vk, PMID:11445442]	1	GHR	25;3	25;3	0.007	17.14	3	GHR
2660	GO:0070255	0.00011305	0.0125485	0.000784284	regulation of mucus secretion	Any process that modulates the frequency, rate or extent of the regulated release of mucus from a cell or a tissue. [GOC:add]	1	NLRP6	41;5	41;5	0.007	17.42	5	NLRP6
2679	GO:0070773	2.80513e-05	0.00311369	0.000285921	protein-N-terminal glutamine amidohydrolase activity	Catalysis of the reaction: protein-N-terminal-L-glutamine + H2O = protein-N-terminal-L-glutamate + NH3. This reaction is the deamidation of an N-terminal glutamine residue of a protein. [PMID:19560421]	1	WDYHV1	546;25	546;25	0.007	6.54	25	WDYHV1
2701	GO:0070884	0.00606336	0.673033	0.00791804	regulation of calcineurin-NFAT signaling cascade	Any process that modulates the frequency, rate or extent of the calcineurin-NFAT signaling cascade. [GOC:ai]	3	RCAN2;RCAN3;NFAT5	204;11	68;3.7	0.007	7.77	8.8	NFAT5
2735	GO:0070981	0.000669939	0.0743632	0.0022489	L-asparagine biosynthetic process	The chemical reactions and pathways resulting in the formation of asparagine, (2S)-2-amino-3-carbamoylpropanoic acid. [CHEBI:17196, GOC:mah]	1	ASNS	17;3	17;3	0.007	25.21	3	ASNS
2751	GO:0071348	0.000554615	0.0615623	0.00212284	cellular response to interleukin-11	Any process that results in a change in state or activity of a cell (in terms of movement, secretion, enzyme production, gene expression, etc.) as a result of an interleukin-11 stimulus. [GOC:mah]	1	SBNO2	1421;44	1421;44	0.007	4.42	44	SBNO2
2771	GO:0071426	2.0492e-05	0.00227461	0.000285921	ribonucleoprotein complex export from nucleus	The directed movement of a ribonucleoprotein complex from the nucleus to the cytoplasm. [GOC:mah]	1	NUP62CL	672;30	672;30	0.007	6.38	30	NUP62CL
2785	GO:0072318	0.00844349	0.937227	0.00975043	clathrin coat disassembly	The disaggregation of a clathrin coat into its constituent components; results in stripping or removing the clathrin coat from clathrin-coated vesicles (CCV) before fusing with their targets. CVVs transport cargo from plasma membrane and trans-Golgi to the endosomal system. [PMID:11084334, PMID:11146663, PMID:8524399]	2	HSPA8;GAK	1025;27	512.5;13.5	0.007	3.76	24.3	GAK
2848	GO:0072600	0.00883312	0.980476	0.00975043	establishment of protein localization to Golgi	The directed movement of a protein to a specific location in the Golgi apparatus. [GOC:mah]	2	NRAS;GAK	1033;27	516.5;13.5	0.007	3.73	24.3	GAK
2886	GO:0072674	0.00165535	0.183744	0.00360282	multinuclear osteoclast differentiation	The process in which a relatively unspecialized monocyte acquires the specialized features of a multinuclear osteoclast. An osteoclast is a specialized phagocytic cell associated with the absorption and removal of the mineralized matrix of bone tissue. [CL:0000779, GOC:mah, PMID:12713016]	2	OCSTAMP;SBNO2	1578;47	789;23.5	0.007	4.25	39.9	SBNO2
2910	GO:1901657	0.00950249	1	0.00995072	glycosyl compound metabolic process	The chemical reactions and pathways involving glycosyl compound. [GOC:pr, GOC:TermGenie]	2	KL;LCT	156;8	78;4	0.007	7.33	5.6	LCT
2939	GO:1901731	0.00333154	0.369801	0.0051934	positive regulation of platelet aggregation	Any process that activates or increases the frequency, rate or extent of platelet aggregation. Platelet aggregation is the adhesion of one platelet to one or more other platelets via adhesion molecules. [GOC:fj, GOC:TermGenie]	1	DMTN	57;4	57;4	0.007	10.03	4	DMTN
3005	GO:1902093	0.00135814	0.150754	0.00323325	positive regulation of sperm motility	Any process that activates or increases the frequency, rate or extent of sperm motility. [GOC:jh2, GOC:TermGenie, PMID:7513657]	2	RNASE10;PRDM14	336;17	168;8.5	0.007	7.23	15.3	RNASE10
3040	GO:1902186	0.00310235	0.34436	0.00506412	regulation of viral release from host cell	Any process that modulates the frequency, rate or extent of viral release from host cell. [GOC:TermGenie, PMID:18305167]	3	TRIM31;TRIM25;TRIM62	821;29	273.7;9.7	0.007	5.06	15.4	TRIM31
3101	GO:1902206	0.00922338	1	0.00975043	negative regulation of interleukin-2-mediated signaling pathway	Any process that stops, prevents or reduces the frequency, rate or extent of interleukin-2-mediated signaling pathway. [GOC:TermGenie, PMID:11909529]	1	PTPN2	1239;29	1239;29	0.007	3.34	29	PTPN2
3157	GO:1902212	0.00922338	1	0.00975043	negative regulation of prolactin signaling pathway	Any process that stops, prevents or reduces the frequency, rate or extent of prolactin signaling pathway. [GOC:TermGenie, PMID:11773439]	1	PTPN2	1239;29	1239;29	0.007	3.34	29	PTPN2
3213	GO:1902215	0.00922338	1	0.00975043	negative regulation of interleukin-4-mediated signaling pathway	Any process that stops, prevents or reduces the frequency, rate or extent of interleukin-4-mediated signaling pathway. [GOC:TermGenie, PMID:17210636]	1	PTPN2	1239;29	1239;29	0.007	3.34	29	PTPN2
3241	GO:1902233	0.00922338	1	0.00975043	negative regulation of positive thymic T cell selection	Any process that stops, prevents or reduces the frequency, rate or extent of positive thymic T cell selection. [GOC:TermGenie, PMID:22080863]	1	PTPN2	1239;29	1239;29	0.007	3.34	29	PTPN2
3297	GO:1902255	0.00353762	0.392676	0.00522044	positive regulation of intrinsic apoptotic signaling pathway by p53 class mediator	Any process that activates or increases the frequency, rate or extent of intrinsic apoptotic signaling pathway by p53 class mediator. [GOC:BHF, GOC:mtg_apoptosis, GOC:rl, GOC:TermGenie, PMID:15705871]	2	UBB;MSX1	114;7	57;3.5	0.007	8.77	6.3	MSX1
3364	GO:1903385	0.00996347	1	0.00996347	regulation of homophilic cell adhesion	Any process that modulates the frequency, rate or extent of homophilic cell adhesion. [GO_REF:0000058, GOC:als, GOC:TermGenie, PMID:21724833]	1	CEACAM1	44;3	44;3	0.007	9.74	3	CEACAM1
3394	GO:1903670	0.00996347	1	0.00996347	regulation of sprouting angiogenesis	Any process that modulates the frequency, rate or extent of sprouting angiogenesis. [GO_REF:0000058, GOC:TermGenie, PMID:16756958]	1	CEACAM1	44;3	44;3	0.007	9.74	3	CEACAM1
3424	GO:1904492	0.0010958	0.121634	0.00317063	Ac-Asp-Glu binding	Interacting selectively and non-covalently with Ac-Asp-Glu. [GO_REF:0000067, GOC:BHF, GOC:hal, GOC:TermGenie, PMID:24863754]	1	FOLH1	68;5	68;5	0.007	10.5	5	FOLH1
3440	GO:1904493	0.0010958	0.121634	0.00317063	tetrahydrofolyl-poly(glutamate) polymer binding	Interacting selectively and non-covalently with tetrahydrofolyl-poly(glutamate) polymer. [GO_REF:0000067, GOC:BHF, GOC:hal, GOC:TermGenie, PMID:24863754]	1	FOLH1	68;5	68;5	0.007	10.5	5	FOLH1
3456	GO:1990830	0.000554615	0.0615623	0.00212284	cellular response to leukemia inhibitory factor	Any process that results in a change in state or activity of a cell (in terms of movement, secretion, enzyme production, gene expression, etc.) as a result of a leukemia inhibitory factor stimulus. [PMID:12801913]	1	SBNO2	1421;44	1421;44	0.007	4.42	44	SBNO2
3476	GO:2000368	0.00346227	0.384311	0.0051934	positive regulation of acrosomal vesicle exocytosis	Any process that activates or increases the frequency, rate or extent of acrosomal vesicle exocytosis. [GOC:obol]	1	ZP3	1429;37	1429;37	0.007	3.7	37	ZP3
3554	GO:2000386	0.00346227	0.384311	0.0051934	positive regulation of ovarian follicle development	Any process that activates or increases the frequency, rate or extent of ovarian follicle development. [GOC:obol]	1	ZP3	1429;37	1429;37	0.007	3.7	37	ZP3
3593	GO:2000388	0.00346227	0.384311	0.0051934	positive regulation of antral ovarian follicle growth	Any process that activates or increases the frequency, rate or extent of antral ovarian follicle growth. [GOC:obol]	1	ZP3	1429;37	1429;37	0.007	3.7	37	ZP3
3632	GO:2000587	0.00922338	1	0.00975043	negative regulation of platelet-derived growth factor receptor-beta signaling pathway	Any process that stops, prevents or reduces the frequency, rate or extent of platelet-derived growth factor receptor-beta signaling pathway. [GOC:obol]	1	PTPN2	1239;29	1239;29	0.007	3.34	29	PTPN2
3688	GO:2000860	0.00195975	0.217533	0.00375056	positive regulation of aldosterone secretion	Any process that activates or increases the frequency, rate or extent of aldosterone secretion. [GOC:sl]	1	C1QTNF1	49;4	49;4	0.007	11.66	4	C1QTNF1

## Sheet: utr3
	GO id	p.val	Bonferroni_p.adj	BH_p.adj	GO name	GO definition	num.genes	genes	sum.TR;sum.PTR	mean.TR;mean.PTR	(mean.PTR/mean.TR)BG	Fold	PTR.10th	geneOver 10th
1	GO:0000250	0.00316521	0.0189912	0.0054403	lanosterol synthase activity	Catalysis of the reaction: (S)-2,3-epoxysqualene = lanosterol. This is a cyclization reaction that forms the sterol nucleus. [EC:5.4.99.7, RHEA:14624]	1	LSS	14;4	14;4	0.005	57.14	4	LSS
40	GO:0008116	0.000594687	0.00356812	0.00178406	prostaglandin-I synthase activity	Catalysis of the reaction: prostaglandin H(2) = prostaglandin I(2). [EC:5.3.99.4, RHEA:23583]	1	PTGIS	9;4	9;4	0.005	88.89	4	PTGIS
90	GO:0008119	6.39094e-05	0.000383456	0.000383456	thiopurine S-methyltransferase activity	Catalysis of the reaction: S-adenosyl-L-methionine + a thiopurine = S-adenosyl-L-homocysteine + a thiopurine S-methylether. [EC:2.1.1.67]	1	TPMT	25;9	25;9	0.005	72	9	TPMT
101	GO:0008613	0.00792317	0.047539	0.00792317	diuretic hormone activity	The action characteristic of a diuretic hormone, any peptide hormone that, upon receptor binding, regulates water balance and fluid secretion. [GOC:mah, InterPro:IPR003621, PMID:8618894]	1	NPPB	11;3	11;3	0.005	54.55	3	NPPB
117	GO:0033883	0.00453358	0.0272015	0.0054403	pyridoxal phosphatase activity	Catalysis of the reaction: pyridoxal 5'-phosphate + H2O = pyridoxal + phosphate. [EC:3.1.3.74]	1	PHOSPHO2	131;19	131;19	0.005	29.01	19	PHOSPHO2
121	GO:1902866	0.00423488	0.0254093	0.0054403	regulation of retina development in camera-type eye	Any process that modulates the frequency, rate or extent of retina development in camera-type eye. [GO_REF:0000058, GOC:mr, GOC:TermGenie, PMID:16872597]	1	CELF4	52;9	52;9	0.005	34.62	9	CELF4

## Sheet: up5
	GO id	p.val	Bonferroni_p.adj	BH_p.adj	GO name	GO definition	num.genes	genes	sum.TR;sum.PTR	mean.TR;mean.PTR	(mean.PTR/mean.TR)BG	Fold	PTR.10th	geneOver 10th
1	GO:0001976	0.00125833	0.0427833	0.00237685	neurological system process involved in regulation of systemic arterial blood pressure	The regulation of blood pressure mediated by detection of stimuli and a neurological response. [GOC:mtg_cardio, ISBN:0721643949]	2	MECP2;DRD2	110;18	55;9	0.007	23.38	16.2	DRD2
116	GO:0002416	0.000322485	0.0109645	0.000908592	IgG immunoglobulin transcytosis in epithelial cells mediated by FcRn immunoglobulin receptor	The process of transporting IgG immunoglobulin, via transcytosis using the FcRn (also known as the neonatal Fc receptor; gene name FCGRT), from apical surface of an epithelial cell to the basolateral surface or vice versa depending on the location. This process is used for uptake of IgG from the milk in the gut in rodents, for transplacental transport of IgG from mother to embryo in humans, and f…	1	FCGRT	50;10	50;10	0.007	28.57	10	FCGRT
126	GO:0002764	0.000374126	0.0127203	0.000908592	immune response-regulating signaling pathway	The cascade of processes by which a signal interacts with a receptor, causing a change in the level or activity of a second messenger or other downstream target, and ultimately leading to the activation, perpetuation, or inhibition of an immune response. [GOC:add, ISBN:0781735149, PMID:15771571]	1	CTSH	118;19	118;19	0.007	23	19	CTSH
156	GO:0002863	9.39014e-05	0.00319265	0.000908592	positive regulation of inflammatory response to antigenic stimulus	Any process that activates or increases the frequency, rate, or extent of an inflammatory response to an antigenic stimulus. [GOC:add]	1	CD28	60;13	60;13	0.007	30.95	13	CD28
185	GO:0004503	0.00347303	0.118083	0.00454165	monophenol monooxygenase activity	Catalysis of the reaction: L-tyrosine + L-DOPA + O2 = L-DOPA + DOPAquinone + H2O. [EC:1.14.18.1, GOC:bf, GOC:sart, PMID:4965136]	1	TYR	68;9	68;9	0.007	18.91	9	TYR
231	GO:0008119	0.00409649	0.139281	0.00502767	thiopurine S-methyltransferase activity	Catalysis of the reaction: S-adenosyl-L-methionine + a thiopurine = S-adenosyl-L-homocysteine + a thiopurine S-methylether. [EC:2.1.1.67]	1	TPMT	81;10	81;10	0.007	17.64	10	TPMT
242	GO:0010813	0.000374126	0.0127203	0.000908592	neuropeptide catabolic process	The chemical reactions and pathways resulting in the breakdown of neuropeptides. Neuropeptides are signaling peptides that travel across a synaptic junction. [GOC:BHF, GOC:dph, GOC:tb]	1	CTSH	118;19	118;19	0.007	23	19	CTSH
272	GO:0014854	0.00443991	0.150957	0.00520542	response to inactivity	Any process that results in a change in state or activity of a cell or an organism (in terms of movement, secretion, enzyme production, gene expression, etc.) as a result of an inactivity stimulus. [GOC:mtg_muscle]	3	CAT;DRD2;IL10	151;20	50.3;6.7	0.007	19.03	14.8	DRD2
380	GO:0015052	0.00931512	0.316714	0.00931512	beta3-adrenergic receptor activity	Combining with epinephrine or norepinephrine to initiate a change in cell activity via activation of a G protein, with pharmacological characteristics of beta3-adrenergic receptors. [GOC:mah, IUPHAR_GPCR:1274]	1	ADRB3	50;6	50;6	0.007	17.14	6	ADRB3
404	GO:0015195	0.00233299	0.0793216	0.00330507	L-threonine transmembrane transporter activity	Enables the transfer of L-threonine from one side of a membrane to the other. L-threonine is (2R*,3S*)-2-amino-3-hydroxybutanoic acid. [GOC:ai, GOC:mtg_transport, ISBN:0815340729]	1	SLC1A4	53;8	53;8	0.007	21.56	8	SLC1A4
424	GO:0015826	0.00233299	0.0793216	0.00330507	threonine transport	The directed movement of threonine, (2R*,3S*)-2-amino-3-hydroxybutanoic acid, into, out of or within a cell, or between cells, by means of some agent such as a transporter or pore. [GOC:ai]	1	SLC1A4	53;8	53;8	0.007	21.56	8	SLC1A4
444	GO:0019770	0.000322485	0.0109645	0.000908592	IgG receptor activity	Combining with an immunoglobulin of an IgG isotype via the Fc region, and transmitting the signal from one side of the membrane to the other to initiate a change in cell activity. [GOC:add, GOC:signaling, ISBN:0781735149]	1	FCGRT	50;10	50;10	0.007	28.57	10	FCGRT
454	GO:0030108	0.000374126	0.0127203	0.000908592	HLA-A specific activating MHC class I receptor activity	Combining with a MHC class I molecule of the HLA-A subclass to mediate signaling that activates a lymphocyte. [GOC:add, GOC:mah, PMID:11929129, PMID:9368779]	1	CTSH	118;19	118;19	0.007	23	19	CTSH
484	GO:0030626	6.2004e-06	0.000210814	0.000210814	U12 snRNA binding	Interacting selectively and non-covalently with the U12 small nuclear RNA (U12 snRNA). [GOC:jl]	2	RNPC3;RBM41	116;32	58;16	0.007	39.41	28.8	RNPC3
505	GO:0031370	0.00213774	0.0726831	0.00330507	eukaryotic initiation factor 4G binding	Interacting selectively and non-covalently with eukaryotic initiation factor 4G, a polypeptide factor involved in the initiation of ribosome-mediated translation. [GOC:mah]	1	EIF4E	52;8	52;8	0.007	21.98	8	EIF4E
557	GO:0034589	0.00233299	0.0793216	0.00330507	hydroxyproline transport	The directed movement of hydroxyproline into, out of or within a cell, or between cells, by means of some agent such as a transporter or pore. [GOC:mah, PMID:14502423]	1	SLC1A4	53;8	53;8	0.007	21.56	8	SLC1A4
577	GO:0034590	0.00233299	0.0793216	0.00330507	L-hydroxyproline transmembrane transporter activity	Enables the transfer of L-hydroxyproline from one side of a membrane to the other. [GOC:mah, PMID:14502423]	1	SLC1A4	53;8	53;8	0.007	21.56	8	SLC1A4
597	GO:0034649	0.00345083	0.117328	0.00454165	histone demethylase activity (H3-monomethyl-K4 specific)	Catalysis of the reaction: histone H3 N6-methyl-L-lysine (position 4) + O2 + FAD + H2O = histone H3 L-lysine (position 4) + H2O2 + formaldehyde + FADH2. This reaction is the removal of a methyl group from monomethylated lysine at position 4 of the histone H3 protein. [GOC:mah, PMID:16223729]	1	KDM1B	78;10	78;10	0.007	18.32	10	KDM1B
633	GO:0035730	0.00592176	0.20134	0.00610121	S-nitrosoglutathione binding	Interacting selectively and non-covalently with S-nitrosoglutathione, a nitrosothiol considered to be a natural nitric oxide (NO) donor involved in S-nitrosylation, and in the storage and transport of nitric oxide in biological systems. [CHEBI:50091, GOC:BHF]	1	GSTP1	44;6	44;6	0.007	19.48	6	GSTP1
666	GO:0035731	0.00592176	0.20134	0.00610121	dinitrosyl-iron complex binding	Interacting selectively and non-covalently with a dinitrosyl-iron complex. Nitric oxide (NO) is stored as dinitrosyl-iron complexes, which form spontaneously from Glutathione (GSH), S-nitrosoglutathione, and trace amounts of ferrous ions, or by reaction of iron-sulfur centers with NO. [GOC:BHF, PMID:10534443]	1	GSTP1	44;6	44;6	0.007	19.48	6	GSTP1
699	GO:0035732	0.00592176	0.20134	0.00610121	nitric oxide storage	The accumulation and maintenance in cells or tissues of nitric oxide (NO). Nitric oxide is stored in the form of dinitrosyl-iron complexes, which are stabilized, and possibly sequestered, by binding to glutathione S-transferase proteins. [GOC:BHF, PMID:12871945]	1	GSTP1	44;6	44;6	0.007	19.48	6	GSTP1
732	GO:0042321	0.001011	0.034374	0.0020789	negative regulation of circadian sleep/wake cycle, sleep	Any process that stops, prevents or reduces the duration or quality of sleep, a readily reversible state of reduced awareness and metabolic activity that occurs periodically in many animals. [GOC:go_curators, GOC:jl, ISBN:0192800981]	2	DRD2;ADORA1	121;19	60.5;9.5	0.007	22.43	16.3	DRD2
800	GO:0046203	0.000252418	0.00858223	0.000908592	spermidine catabolic process	The chemical reactions and pathways resulting in the breakdown of spermidine, N-(3-aminopropyl)-1,4-diaminobutane. [GOC:ai]	1	PAOX	69;13	69;13	0.007	26.92	13	PAOX
824	GO:0052899	0.000252418	0.00858223	0.000908592	N(1),N(12)-diacetylspermine:oxygen oxidoreductase (3-acetamidopropanal-forming) activity	Catalysis of the reaction: H(2)O + N(1),N(12)-diacetylspermine + O(2) = 3-acetamidopropanal + H(2)O(2) + N(1)-acetylspermidine. [RHEA:25871]	1	PAOX	69;13	69;13	0.007	26.92	13	PAOX
836	GO:0052902	0.000252418	0.00858223	0.000908592	spermidine:oxygen oxidoreductase (3-aminopropanal-forming) activity	Catalysis of the reaction: H(2)O + O(2) + spermidine = 3-aminopropanal + H(2)O(2) + putrescine. [RHEA:25811]	1	PAOX	69;13	69;13	0.007	26.92	13	PAOX
848	GO:0052903	0.000252418	0.00858223	0.000908592	N1-acetylspermine:oxygen oxidoreductase (3-acetamidopropanal-forming) activity	Catalysis of the reaction: H(2)O + N(1)-acetylspermine + O(2) = 3-acetamidopropanal + H(2)O(2) + spermidine. [RHEA:25803]	1	PAOX	69;13	69;13	0.007	26.92	13	PAOX
860	GO:0052904	0.000252418	0.00858223	0.000908592	N1-acetylspermidine:oxygen oxidoreductase (3-acetamidopropanal-forming) activity	Catalysis of the reaction: H(2)O + N(1)-acetylspermidine + O(2) = 3-acetamidopropanal + H(2)O(2) + putrescine. [RHEA:25815]	1	PAOX	69;13	69;13	0.007	26.92	13	PAOX
872	GO:0060448	0.000374126	0.0127203	0.000908592	dichotomous subdivision of terminal units involved in lung branching	The process in which a lung bud bifurcates. [GOC:dph, GOC:mtg_lung]	1	CTSH	118;19	118;19	0.007	23	19	CTSH
932	GO:0070664	0.00592176	0.20134	0.00610121	negative regulation of leukocyte proliferation	Any process that stops, prevents, or reduces the frequency, rate or extent of leukocyte proliferation. [GOC:add, GOC:mah]	1	GSTP1	44;6	44;6	0.007	19.48	6	GSTP1
965	GO:0090325	0.00193913	0.0659304	0.00330507	regulation of locomotion involved in locomotory behavior	Any process that modulates the frequency, rate, or extent of the self-propelled movement of a cell or organism from one location to another in a behavioral context; the aspect of locomotory behavior having to do with movement. [GOC:dph, GOC:kmv, GOC:tb]	2	DRD3;DRD2	120;18	60;9	0.007	21.43	16.2	DRD2
1033	GO:1900168	0.000567484	0.0192944	0.0012863	positive regulation of glial cell-derived neurotrophic factor secretion	Any process that activates or increases the frequency, rate or extent of glial cell-derived neurotrophic factor secretion. [GOC:TermGenie, GOC:yaf]	2	CD34;DRD2	109;19	54.5;9.5	0.007	24.9	16.3	DRD2
1103	GO:1901307	0.000252418	0.00858223	0.000908592	positive regulation of spermidine biosynthetic process	Any process that activates or increases the frequency, rate or extent of spermidine biosynthetic process. [GOC:pm, GOC:TermGenie]	1	PAOX	69;13	69;13	0.007	26.92	13	PAOX
1115	GO:1901726	0.00103945	0.0353413	0.0020789	negative regulation of histone deacetylase activity	Any process that stops, prevents or reduces the frequency, rate or extent of histone deacetylase activity. [GOC:BHF, GOC:rl, GOC:TermGenie, PMID:20497126]	1	KDM5A	53;9	53;9	0.007	24.26	9	KDM5A
1159	GO:1990565	0.00414043	0.140775	0.00502767	HSP90-CDC37 chaperone complex	A protein complex involved in stress-induced mitophagy (mitochondrial degradation). In mammals it consists of heat shock protein HSP90 and its co-chaperone CDC37. Experimental evidence suggests that the complex enables the autophosphorylation of ULK1. Phosphorylated ULK1 in turn phosphorylates ATG13 which is an essential step in mitophagy. HSP90-CDC37 binding prevents rapid ubiquitin-dependent pr…	1	CDC37	40;6	40;6	0.007	21.43	6	CDC37

## Sheet: utr5
	GO id	p.val	Bonferroni_p.adj	BH_p.adj	GO name	GO definition	num.genes	genes	sum.TR;sum.PTR	mean.TR;mean.PTR	(mean.PTR/mean.TR)BG	Fold	PTR.10th	geneOver 10th
1	GO:0004549	0.00665219	0.0598697	0.00833129	tRNA-specific ribonuclease activity	Catalysis of the hydrolysis of phosphodiester bonds in tRNA molecules. [GOC:mah]	1	ELAC2	63;10	63;10	0.005	31.75	10	ELAC2
17	GO:0007500	0.00728209	0.0655388	0.00833129	mesodermal cell fate determination	The cell fate determination process in which a cell becomes capable of differentiating autonomously into a mesoderm cell regardless of its environment; upon determination, the cell fate cannot be reversed. [GOC:go_curators, ISBN:0878932437]	2	TRIM15;BMP4	211;30	105.5;15	0.005	28.44	27	TRIM15
65	GO:0009071	0.00833129	0.0749816	0.00833129	serine family amino acid catabolic process	The chemical reactions and pathways resulting in the breakdown of amino acids of the serine family, comprising cysteine, glycine, homoserine, selenocysteine and serine. [GOC:ai]	1	THNSL2	18;4	18;4	0.005	44.44	4	THNSL2
91	GO:0034440	0.00074768	0.00672912	0.00336456	lipid oxidation	The removal of one or more electrons from a lipid, with or without the concomitant removal of a proton or protons, by reaction with an electron-accepting substance, by addition of oxygen or by removal of hydrogen. [GOC:BHF, GOC:mah]	1	PLA2G7	19;6	19;6	0.005	63.16	6	PLA2G7
106	GO:0034441	0.00074768	0.00672912	0.00336456	plasma lipoprotein particle oxidation	The modification of a lipoprotein by oxidation of one or more amino acids or the lipid group, occurring in the blood plasma. [GOC:BHF, GOC:mah]	1	PLA2G7	19;6	19;6	0.005	63.16	6	PLA2G7
121	GO:0046360	0.00833129	0.0749816	0.00833129	2-oxobutyrate biosynthetic process	The chemical reactions and pathways resulting in the formation of 2-oxobutyrate, the anion of the organic acid 2-oxobutyric acid, which contains a ketone group on carbon 2. [ISBN:0198506732]	1	THNSL2	18;4	18;4	0.005	44.44	4	THNSL2
147	GO:0070684	0.00177879	0.0160091	0.00533638	seminal clot liquefaction	The reproductive process in which coagulated semen becomes liquid following ejaculation, allowing the progressive release of motile spermatozoa. [GOC:mah, PMID:18482984]	1	KLK14	17;5	17;5	0.005	58.82	5	KLK14
157	GO:0072684	0.00665219	0.0598697	0.00833129	mitochondrial tRNA 3'-trailer cleavage, endonucleolytic	Endonucleolytic cleavage of the 3'-end of the pre-tRNA as part of the process of generating the mature 3'-end of the tRNA in the mitochondrion. [GOC:mah]	1	ELAC2	63;10	63;10	0.005	31.75	10	ELAC2
173	GO:1901253	0.00454619	0.0409157	0.00833129	negative regulation of intracellular transport of viral material	Any process that stops, prevents or reduces the frequency, rate or extent of intracellular transport of viral material. [GOC:bf, GOC:jl, GOC:TermGenie]	2	BST2;TRIM15	189;30	94.5;15	0.005	31.75	27	TRIM15

## Sheet: up3
	GO id	p.val	Bonferroni_p.adj	BH_p.adj	GO name	GO definition	num.genes	genes	sum.TR;sum.PTR	mean.TR;mean.PTR	(mean.PTR/mean.TR)BG	Fold	PTR.10th	geneOver 10th
1	GO:0004096	0.00563222	0.208392	0.00896747	catalase activity	Catalysis of the reaction: 2 hydrogen peroxide = O2 + 2 H2O. [EC:1.11.1.6]	3	CAT;GPX7;CYGB	159;23	53;7.7	0.3	0.48	18.4	CYGB
142	GO:0004155	0.000172989	0.00640059	0.00091437	6,7-dihydropteridine reductase activity	Catalysis of the reaction: NADP+ + 5,6,7,8-tetrahydropteridine = NADPH + H+ + 6,7-dihydropteridine. [EC:1.5.1.34]	1	QDPR	76;17	76;17	0.3	0.75	17	QDPR
178	GO:0005302	0.00702883	0.260067	0.00896747	L-tyrosine transmembrane transporter activity	Enables the transfer of L-tyrosine from one side of a membrane to the other. L-tyrosine is 2-amino-3-(4-hydroxyphenyl)propanoic acid. [GOC:ai, GOC:mtg_transport, ISBN:0815340729]	1	OCA2	56;8	56;8	0.3	0.48	8	OCA2
200	GO:0008941	0.00172527	0.0638348	0.00330221	nitric oxide dioxygenase activity	Catalysis of the reaction: 2 NO + 2 O2 + NADPH + H+ = 2 nitrate + NADP+. [EC:1.14.12.17]	2	POR;CYGB	140;25	70;12.5	0.3	0.6	20.9	CYGB
239	GO:0009881	0.00702883	0.260067	0.00896747	photoreceptor activity	The function of absorbing and responding to incidental electromagnetic radiation, particularly visible light. The response may involve a change in conformation. [GOC:ai, GOC:go_curators]	2	RGR;OPN3	113;17	56.5;8.5	0.3	0.5	15.3	OPN3
256	GO:0015198	0.00178498	0.0660441	0.00330221	oligopeptide transporter activity	Enables the directed movement of oligopeptides into, out of or within a cell, or between cells. Oligopeptides are molecules that contain a small number (2 to 20) of amino-acid residues connected by peptide linkages. [ISBN:0198506732]	1	SLC15A2	63;11	63;11	0.3	0.58	11	SLC15A2
266	GO:0015828	0.00702883	0.260067	0.00896747	tyrosine transport	The directed movement of tyrosine, 2-amino-3-(4-hydroxyphenyl)propanoic acid, into, out of or within a cell, or between cells, by means of some agent such as a transporter or pore. [GOC:ai]	1	OCA2	56;8	56;8	0.3	0.48	8	OCA2
288	GO:0030429	0.00825672	0.305499	0.00896747	kynureninase activity	Catalysis of the reaction: L-kynurenine + H2O = anthranilate + L-alanine. [EC:3.7.1.3]	1	KYNU	30;5	30;5	0.3	0.56	5	KYNU
368	GO:0032875	0.000261765	0.00968532	0.00121067	regulation of DNA endoreduplication	Any process that modulates the frequency, rate or extent of DNA endoreduplication. [GOC:mah]	1	SENP2	57;13	57;13	0.3	0.76	13	SENP2
393	GO:0034516	0.00825672	0.305499	0.00896747	response to vitamin B6	Any process that results in a change in state or activity of a cell or an organism (in terms of movement, secretion, enzyme production, gene expression, etc.) as a result of a vitamin B6 stimulus. Vitamin B6 encompasses pyridoxal, pyridoxamine and pyridoxine and the active form, pyridoxal phosphate. [GOC:mah, GOC:rph]	1	KYNU	30;5	30;5	0.3	0.56	5	KYNU
413	GO:0035038	0.000107379	0.00397303	0.000794605	female pronucleus assembly	Assembly of the haploid nucleus of the unfertilized egg. [GOC:bf, ISBN:0582227089]	1	WEE2	163;34	163;34	0.3	0.7	34	WEE2
451	GO:0035410	0.000869326	0.0321651	0.00178695	dihydrotestosterone 17-beta-dehydrogenase activity	Catalysis of the reaction: 5alpha-dihydrotestosterone + NAD+ = 5alpha-androstane-3,17-dione + NADH. [GOC:ecd, http://www.brenda-enzymes.org/php/result_flat.php4?ecno=1.1.1.63, PMID:4152755]	1	AKR1C3	42;9	42;9	0.3	0.71	9	AKR1C3
478	GO:0035491	0.00806183	0.298288	0.00896747	positive regulation of leukotriene production involved in inflammatory response	Any process that increases the rate, frequency or extent of the synthesis or release of any leukotriene following a stimulus as part of an inflammatory response. [GOC:bf]	1	SERPINE1	58;8	58;8	0.3	0.46	8	SERPINE1
507	GO:0036130	0.000869326	0.0321651	0.00178695	prostaglandin H2 endoperoxidase reductase activity	Catalysis of the reaction: prostaglandin H2 + NADPH + H+ -> prostaglandin F2alpha + NADP+. This reaction is the reduction of prostaglandin H2 ((5Z,13E)-(15S)-9alpha,11alpha-Epidioxy-15-hydroxyprosta-5,13-dienoate) to prostaglandin F2alpha ((5Z,13E)-(15S)-9alpha,11alpha,15-Trihydroxyprosta-5,13-dienoate). [GOC:mw, KEGG:R02264, PMID:10622721, PMID:14979715, PMID:16475787]	1	AKR1C3	42;9	42;9	0.3	0.71	9	AKR1C3
534	GO:0036131	0.000869326	0.0321651	0.00178695	prostaglandin D2 11-ketoreductase activity	Catalysis of the reaction: prostaglandin D2 + H+ + NADPH -> 11-epi-prostaglandin F2alpha + NADP+. [EC:1.1.1.188, GOC:mw, KEGG:R02799, PMID:1504718, PMID:3862115]	1	AKR1C3	42;9	42;9	0.3	0.71	9	AKR1C3
561	GO:0044259	0.000869326	0.0321651	0.00178695	multicellular organismal macromolecule metabolic process	The chemical reactions and pathways involving macromolecules, large molecules including proteins, nucleic acids and carbohydrates, in multicellular organisms occurring at the tissue, organ, or organismal level. [GOC:jl]	1	AKR1C3	42;9	42;9	0.3	0.71	9	AKR1C3
588	GO:0045703	0.000869326	0.0321651	0.00178695	ketoreductase activity	Catalysis of the reduction of a ketone group to form the corresponding alcohol. [EC:1.1.-.-]	1	AKR1C3	42;9	42;9	0.3	0.71	9	AKR1C3
615	GO:0047020	0.000869326	0.0321651	0.00178695	15-hydroxyprostaglandin-D dehydrogenase (NADP+) activity	Catalysis of the reaction: NADP+ + (5Z,13E)-(15S)-9-alpha,15-dihydroxy-11-oxoprosta-5,13-dienoate = NADPH + H+ + (5Z,13E)-9-alpha-hydroxy-11,15-dioxoprosta-5,13-dienoate. [EC:1.1.1.196, MetaCyc:1.1.1.196-RXN]	1	AKR1C3	42;9	42;9	0.3	0.71	9	AKR1C3
642	GO:0047888	1.96953e-06	7.28726e-05	2.42909e-05	fatty acid peroxidase activity	Catalysis of the reaction: 2 H(2)O(2) + H(+) + palmitate = CO(2) + 3 H(2)O + pentadecanal. [EC:1.11.1.3, RHEA:23963]	1	CYGB	70;23	70;23	0.3	1.1	23	CYGB
658	GO:0048297	0.00754419	0.279135	0.00896747	negative regulation of isotype switching to IgA isotypes	Any process that stops, prevents, or reduces the frequency, rate or extent of isotype switching to IgA isotypes. [GOC:jid]	1	THOC1	76;10	76;10	0.3	0.44	10	THOC1
714	GO:0050080	0.00848274	0.313861	0.00896747	malonyl-CoA decarboxylase activity	Catalysis of the reaction: malonyl-CoA = acetyl-CoA + CO2. [EC:4.1.1.9, MetaCyc:MALONYL-COA-DECARBOXYLASE-RXN]	1	MLYCD	88;11	88;11	0.3	0.42	11	MLYCD
750	GO:0051066	0.00917664	0.339536	0.00929684	dihydrobiopterin metabolic process	The chemical reactions and pathways involving a dihydrobiopterin, a reduced pteridine derivative related to folic acid; it acts as an electron carrier in tyrosine biosynthesis and its quinoid form is produced by oxidation of tetrahydrobiopterin in several biological hydroxylation reactions. [CHEBI:38797, http://www.onelook.com]	2	GCH1;QDPR	120;17	60;8.5	0.3	0.47	15.3	QDPR
792	GO:0060631	0.000107379	0.00397303	0.000794605	regulation of meiosis I	Any process that modulates the rate, frequency, or extent of meiosis I, a cell cycle process comprising the steps by which a cell progresses through the first phase of meiosis, in which cells divide and homologous chromosomes are paired and segregated from each other, producing two daughter cells. [GOC:dph, GOC:tb]	1	WEE2	163;34	163;34	0.3	0.7	34	WEE2
830	GO:0061044	0.00806183	0.298288	0.00896747	negative regulation of vascular wound healing	Any process that decreases the rate, frequency, or extent of blood vessel formation when new vessels emerge from the proliferation of pre-existing blood vessels and contribute to the series of events that restore integrity to damaged vasculature. [GOC:BHF, GOC:dph]	1	SERPINE1	58;8	58;8	0.3	0.46	8	SERPINE1
859	GO:0070404	0.000172989	0.00640059	0.00091437	NADH binding	Interacting selectively and non-covalently with the reduced form, NADH, of nicotinamide adenine dinucleotide, a coenzyme involved in many redox and biosynthetic reactions. [GOC:mah]	1	QDPR	76;17	76;17	0.3	0.75	17	QDPR
877	GO:0071384	0.000869326	0.0321651	0.00178695	cellular response to corticosteroid stimulus	Any process that results in a change in state or activity of a cell (in terms of movement, secretion, enzyme production, gene expression, etc.) as a result of a corticosteroid hormone stimulus. A corticosteroid is a steroid hormone that is produced in the adrenal cortex. Corticosteroids are involved in a wide range of physiologic systems such as stress response, immune response and regulation of …	1	AKR1C3	42;9	42;9	0.3	0.71	9	AKR1C3
904	GO:0071617	0.00355259	0.131446	0.00597481	lysophospholipid acyltransferase activity	Catalysis of the transfer of acyl groups from an acyl-CoA to a lysophospholipid. [GOC:cjk]	2	MBOAT7;LPCAT4	701;87	350.5;43.5	0.3	0.41	78.3	MBOAT7
942	GO:0072576	0.0083042	0.307255	0.00896747	liver morphogenesis	The process in which the anatomical structures of the liver are generated and organized. [GOC:mah]	1	CUL3	21;4	21;4	0.3	0.63	4	CUL3
984	GO:0097053	0.00825672	0.305499	0.00896747	L-kynurenine catabolic process	The chemical reactions and pathways resulting in the breakdown of L-kynurenine, the L-enantiomer of the amino acid kynurenine (3-(2-aminobenzoyl)-alanine). [CHEBI:16946, GOC:yaf]	1	KYNU	30;5	30;5	0.3	0.56	5	KYNU
1004	GO:1900053	0.000869326	0.0321651	0.00178695	negative regulation of retinoic acid biosynthetic process	Any process that stops, prevents or reduces the frequency, rate or extent of retinoic acid biosynthetic process. [GOC:TermGenie, GOC:yaf]	1	AKR1C3	42;9	42;9	0.3	0.71	9	AKR1C3
1031	GO:1900194	0.00929684	0.343983	0.00929684	negative regulation of oocyte maturation	Any process that stops, prevents or reduces the frequency, rate or extent of oocyte maturation. [GOC:kmv, GOC:TermGenie]	3	NPR2;NPPC;WEE2	272;34	90.7;11.3	0.3	0.42	27.2	WEE2
1140	GO:1990697	6.90263e-07	2.55397e-05	1.27699e-05	protein depalmitoleylation	The removal of palmitoleyl group, a 16-carbon monounsaturated fatty acid (C16:1), from a lipoprotein. [PMID:25731175]	1	NOTUM	68;24	68;24	0.3	1.18	24	NOTUM
1156	GO:1990699	6.90263e-07	2.55397e-05	1.27699e-05	palmitoleyl hydrolase activity	Catalysis of a hydrolase reaction that removes a palmitoleyl moiety, a 16-carbon monounsaturated fatty acid (C16:1), from some substrate. [PMID:25731175]	1	NOTUM	68;24	68;24	0.3	1.18	24	NOTUM
1172	GO:2000119	0.00307212	0.113668	0.00541278	negative regulation of sodium-dependent phosphate transport	Any process that stops, prevents, or reduces the frequency, rate or extent of sodium-dependent phosphate transport. [GOC:BHF]	1	SFRP4	54;9	54;9	0.3	0.56	9	SFRP4
1197	GO:2000224	0.000869326	0.0321651	0.00178695	regulation of testosterone biosynthetic process	Any process that modulates the frequency, rate or extent of testosterone biosynthetic process. [GOC:obol, GOC:yaf]	1	AKR1C3	42;9	42;9	0.3	0.71	9	AKR1C3
1224	GO:2000490	0.000468422	0.0173316	0.00178695	negative regulation of hepatic stellate cell activation	Any process that stops, prevents or reduces the frequency, rate or extent of hepatic stellate cell activation. [GOC:obol]	2	GCLC;CYGB	111;23	55.5;11.5	0.3	0.69	20.7	CYGB
1263	GO:2001294	0.00848274	0.313861	0.00896747	malonyl-CoA catabolic process	The chemical reactions and pathways resulting in the breakdown of malonyl-CoA, the S-malonyl derivative of coenzyme A. [CHEBI:15531, GOC:yaf]	1	MLYCD	88;11	88;11	0.3	0.42	11	MLYCD
