# Supplementary material for: A Census of Tandemly Repeated Polymorphic Loci in Genic Regions Through the Comparative Integration of Human Genome Assemblies
Source: Front Genet. 2018 May 2;9:155. doi: 10.3389/fgene.2018.00155 (PMC5941971; doi:10.3389/fgene.2018.00155)
Supplement: Supplementary file 4 [file Table_3.XLSX]

## Sheet: Foglio1
Disease	Protein	Localization	Normal/Disease	Normal CAG sequence	Disease CAG sequence	Genomic position hg19	Genomic position hg38	Chr	Ini	end	PTR	TR	Landscape
Schizophrenia	KCNN3	coding	12-28/Long alleles over-represented	na	na	chr1:154842200-154842242	chr1:154869724-154869766	chr1	154869724	154869766	3	6	1
synpolydactyly	HOXD13	coding	na	GCN	na	chr2:176957786-176957827	chr2:176093058-176093099	chr2	176093058	176093099	0	5	1
SCA7	Ataxin-7	coding	7-17/34-200	na	na	chr3:63898361-63898392	chr3:63912685-63912716	chr3	63912685	63912716	0	9	1
DM2/PROMM	ZNF9	3'utr	<30/75-11000	CCTG	na	chr3:128891416-128891541	chr3:129172573-129172698	chr3	129172573	129172698	3	6	1
blepharophimosi ptosis epicanthus inversus syndrome	FOXL2	coding	na	GCN	na	chr3:138664864-138664901	chr3:138946022-138946059	chr3	138946022	138946059	0	6	0
Huntington (HD)	Huntingtin	coding	6-35/38-180	Interruption Penultimate CAA	Interruption Penultimate CAA	chr4:3076604-3076667	chr4:3074877-3074940	chr4	3074877	3074940	3	6	1
congenital hypoventilation syndrome	(PHOX2B)	coding	20/25-29	GCG	na	chr4:41747993-41748054	chr4:41745976-41746037	chr4	41745976	41746037	0	8	1
SCA12	PPP2R2B	5'UTR	7-32/55-93	na	Pure CAG	chr5:146258291-146258322	chr5:146878728-146878759	chr5	146878728	146878759	1	3	1
SCA1	Ataxin-1	coding	6-39/40-88	Interruptions 1-3 CAT	Pure CAG	chr6:16327841-16328000	chr6:16327610-16327769	chr6	16327610	16327769	1	3	1
Cleidocranial dysplasia	RUNX2	coding	1-17/27	2 stretches CAG/GGc	na	chr6:45390415-45390484	chr6:45422678-45422747	chr6	45422678	45422747	0	6	1
Cleidocranial dysplasia	RUNX2	coding	1-17/27	2 stretches CAG/GGc	na	chr6:45390487-45390531	chr6:45422750-45422794	chr6	45422750	45422794	0	5	1
SCA 17	TATA-binding protein	coding	25-42/45-63	Interruptions CAA	Interruptions CAA	chr6:170870979-170871099	chr6:170561891-170562011	chr6	170561891	170562011	1	6	1
Hand-Foot-Genital syndrome	HOXA13	coding	18/26	GCG	na	chr7:27239299-27239351	chr7:27199680-27199732	chr7	27199680	27199732	0	11	1
ALS-FTD 2	c9orf72	intronic/5'UTR	2-30/migliaia	GGGGCC	na	chr9:27573527-27573544	chr9:27573529-27573546	chr9	27573529	27573546	2	5	1
Friedreich Ataxia	FXN	intron	6-34/67-1700	GAA	na	chr9:71652202-71652220	chr9:69037286-69037304	chr9	69037286	69037304	3	6	0
DRPLA	Atrophin-1	coding	3-36/49-88	Pure CAG	Pure CAG	chr12:7045880-7045940	chr12:6936717-6936777	chr12	6936717	6936777	1	4	1
congenital hypoventilation syndrome	Hash-1	coding	13/contraction 5-8	GCG	na	chr12:103352152-103352208	chr12:102958374-102958430	chr12	102958374	102958430	1	9	1
SCA2	Ataxin-2	coding	14-32/33-77	Interruptions CAA	Pure CAG	chr12:112036750-112036830	chr12:111598946-111599026	chr12	111598946	111599026	1	4	1
SCA8	ataxin8	3'utr	<50/80-1300	CTG/CAG	na	chr13:70713516-70713561	chr13:70139384-70139429	chr13	70139384	70139429	2	6	0
holomprosencephaly	Zic2	coding	na	GCN	na	chr13:100637823-100637861	chr13:99985569-99985607	chr13	99985569	99985607	2	11	1
oculophayngeal muscular dystrophy	PABPN1	coding	fino a 6/8-13	GCN	na	chr14:23790690-23790711	chr14:23321481-23321502	chr14	23321481	23321502	0	6	1
SCA3	Ataxin-3	coding	12-40/55-86	Interruptions 1 GGG or CGG	Interruptions 1 CGG (90%)	chr14:92537347-92537397	chr14:92071003-92071053	chr14	92071003	92071053	2	5	1
Male Infertility	POLG1	coding	10/0	na	na	chr15:89876820-89876860	chr15:89333589-89333629	chr15	89333589	89333629	0	3	1
Huntington 2 (HDL2)	Junctophilin-3	coding	6-27/35-57	na	Pure CAG	chr16:87637889-87637935	chr16:87604283-87604329	chr16	87604283	87604329	3	4	1
Fuchs Corneal Dystrophy	TCF4 (nella regione di linkage18q21)	intron	5-35/50-80	CTG/CTC	na	chr18:53253348 -53253386	chr18:55586117-55586155	chr18	55586117	55586155	1	5	0
Fuchs Corneal Dystrophy	TCF4 (nella regione di linkage18q21)	intron	5-35/50-80	CTG/CTC	na	chr18:53253385-53253460	chr18:55586154-55586229	chr18	55586154	55586229	1	4	0
SCA6	P/Q Ca ++ Channel	coding	4-18/21-31	na	na	chr19:13318674-13318724	chr19:13207860-13207910	chr19	13207860	13207910	1	3	1
miotonic dystrophy	DM1	3'utr	5-34/>50	CTG 3' untranslated region	na	chr19:46273463-46273524	chr19:45770205-45770266	chr19	45770205	45770266	5	7	1
SCA36:	NOP56	intronic	3-8/migliaia	GGCCTG	na	chr20:2633381-2633426	chr20:2652735-2652780	chr20	2652735	2652780	3	6	0
Prion protein:	PRNP	coding	3-5/4extracopies	GGTGGTGGCTGGGGGCAGCCTCAT	na	chr20:4680026-4680135	chr20:4699380-4699489	chr20	4699380	4699489	0	7	0
Baltic myoclonus	Cystatin B	5'	2-3/50-75	12 base pair repeat in 5' promoter region	na	chr21:45196174-45196203	chr21:43776293-43776322	chr21	43776293	43776322	0	6	0
SCA10	ataxin10	intron	10-32/800-3500	ATTCT	na	chr22:46191235-46191304	chr22:45795355-45795424	chr22	45795355	45795424	2	2	1
Infantile spasm syndrome	ARX	coding	10-12/17-20	GCG	na	chrX:25031771-25031814	chrX:25013654-25013697	chrX	25013654	25013697	0	8	1
SBMA	Androgen Receptor	coding	9-36/38-65	Pure CAG	Pure CAG	chrX:66765159-66765261	chrX:67545317-67545419	chrX	67545317	67545419	3	5	1
mental retardation xlinked with	SOX3	coding	9/20-31	GCN	na	chrX:139586483-139586517	chrX:140504318-140504352	chrX	140504318	140504352	0	7	1
fragile X	FMR1	5'UTR	5-40/>200	GGC	na	chrX:146993555-146993629	chrX:147912037-147912111	chrX	147912037	147912111	3	9	1
fraxE	AFF2	5'UTR	6-25/>200	GGC	na	chrX:147582125-147582273	chrX:148500605-148500753	chrX	148500605	148500753	0	7	1
