# Supplementary material for: A Census of Tandemly Repeated Polymorphic Loci in Genic Regions Through the Comparative Integration of Human Genome Assemblies
Source: Front Genet. 2018 May 2;9:155. doi: 10.3389/fgene.2018.00155 (PMC5941971; doi:10.3389/fgene.2018.00155)
Supplement: Supplementary file 5 [file Table_4.XLSX]

## Sheet: SNP
	Rho													Pvalue
Motif length	Window	cdr	pseudogene	exons	up3	introns	up5	lncRNA	utr3	long-intergenic-RNA	utr5	mirna	Window	cdr	pseudogene	exons	up3	introns	up5	lncRNA	utr3	long-intergenic-RNA	utr5	mirna
	5k	0.0051	0.0351	-0.0173	-0.0303	-0.0168	-0.0181	0.0102	-0.0549	-0.0003	-0.0142	-0.0113	5k	0.6537	0.0009	0.0402	0.0092	4.896e-19	0.0911	0.0817	0.0001	0.9786	0.3505	0.5959
	10k	0.003	0.033	-0.0193	-0.0391	-0.0241	-0.036	0.0026	-0.0636	-0.0011	-0.0204	-0.0212	10k	0.7884	0.0019	0.0218	0.0008	2.414e-40	0.0008	0.6598	0.01009	0.9206	0.1776	0.32
	20k	0.0098	0.0343	-0.0111	-0.0398	-0.0278	-0.0393	-0.0043	-0.0585	0.0003	-0.0133	-0.025	20k	0.3854	0.0012	0.1869	0.0006	2.372e-54	0.0002	0.4603	0.04916	0.9758	0.3819	0.2408
	50k	0.0148	0.0299	-0.0041	-0.0328	-0.03	-0.0355	-0.0046	-0.0488	-0.004	-0.0125	-0.0222	50k	0.1899	0.0049	0.6254	0.0049	3.923e-63	0.0009	0.4393	0.0007	0.7202	0.4116	0.2972
	Rho													Pvalue
Copy Number	Window	cdr	pseudogene	exons	up3	introns	up5	lncRNA	utr3	long-intergenic-RNA	utr5	mirna	Window	cdr	pseudogene	exons	up3	introns	up5	lncRNA	utr3	long-intergenic-RNA	utr5	mirna
	5k	0.0552	0.0959	0.0598	0.104	0.0947	0.1063	0.0879	0.1041	0.123	0.0887	0.2377	5k	0.0009228	1.28e-16	1.302e-09	3.339e-16	0	2.498e-20	1.219e-47	4.556e-10	9.531e-26	4.737e-06	1.327e-26
	10k	0.0563	0.0915	0.0602	0.108	0.091	0.1183	0.0835	0.1124	0.1024	0.0957	0.2327	10k	0.0005712	5.784e-15	8.963e-10	1.432e-17	0	1.572e-25	7.861e-43	5.124e-12	2.266e-17	2.54e-07	2.066e-25
	20k	0.0548	0.0855	0.055	0.113	0.0891	0.1251	0.0817	0.1067	0.0769	0.0864	0.221	20k	0.001125	7.133e-13	6.668e-08	2.118e-19	0	1.004e-28	5.803e-41	1.141e-10	3.852e-09	1.136e-05	1.009e-22
	50k	0.0574	0.0889	0.0534	0.1182	0.0913	0.123	0.0824	0.1072	0.078	0.088	0.2169	50k	0.0003334	4.814e-14	2.306e-07	2.295e-21	0	1.024e-27	1.132e-41	8.864e-11	1.911e-09	6.238e-06	8.109e-22
	Rho													Pvalue
Delta copy number	Window	cdr	pseudogene	exons	up3	introns	up5	lncRNA	utr3	long-intergenic-RNA	utr5	mirna	Window	cdr	pseudogene	exons	up3	introns	up5	lncRNA	utr3	long-intergenic-RNA	utr5	mirna
	5k	-0.0556	0.0556	-0.0376	0.0089	0.0078	-0.0057	0.0391	-0.0079	0.034	0.0029	0.0686	5k	0.0007769	0.000154	0.008073	0.4433	0.007616	0.5929	3.122e-08	0.5845	0.0022	0.8493	0.0013
	10k	-0.0497	0.0504	-0.0341	0.0071	0.003	-0.0171	0.0359	-0.0059	0.0253	0.0031	0.0641	10k	0.01017	0.001976	0.0001	0.5424	0.0893	0.1107	1.022e-06	0.6844	0.0227	0.84	0.0026
	20k	-0.0383	0.0562	-0.0267	0.0159	0.0016	-0.0098	0.0375	0.0023	0.0282	0.0184	0.0674	20k	0.0007	0.0001131	0.0015	0.1717	0.355	0.3588	1.742e-07	0.8744	0.0112	0.2255	0.0016
	50k	-0.0295	0.0596	-0.0246	0.0273	0.0005	-0.0032	0.036	0.0086	0.0283	0.0142	0.0747	50k	0.0087	1.93e-05	0.0035	0.0191	0.7771	0.7633	9.801e-07	0.5512	0.0109	0.3491	0.0005

## Sheet: Insertion
	Rho													Pvalue
Motif length	Window	cdr	pseudogene	exons	up3	introns	up5	lncRNA	utr3	long-intergenic-RNA	utr5	mirna	Window	cdr	pseudogene	exons	up3	introns	up5	lncRNA	utr3	long-intergenic-RNA	utr5	mirna
	5k	0.1042	0.0696	0.083	0.0283	0.0292	0.0236	0.0574	0.0336	0.0682	0.061	0.0651	5k	1.761e-17	5.017e-08	5.773e-20	0.0149	8.03e-60	0.0276	1.603e-19	0.0197	7.75e-07	0.0001	0.0023
	10k	0.0908	0.053	0.07	0.0034	0.009	-0.0021	0.0344	0.0231	0.0551	0.0458	0.0498	10k	6.392e-13	0.0005852	8.939e-14	0.7693	0.0002837	0.8439	5.087e-06	0.1082	0.0006615	0.0025	0.0196
	20k	0.076	0.0445	0.0539	-0.0136	-0.0086	-0.0233	0.0175	0.0024	0.0364	0.0253	0.0276	20k	1.445e-08	0.02756	1.528e-07	0.2418	0.0008894	0.0295	0.003	0.8697	0.001	0.0946	0.1952
	50k	0.0532	0.0333	0.0323	-0.0199	-0.0236	-0.0429	-0.0014	-0.0182	0.0183	-0.0015	0.0044	50k	0.002307	0.0017	0.0001	0.0882	9.068e-39	0.0001	0.8166	0.2059	0.0998	0.9221	0.835
	Rho													Pvalue
Copy Number	Window	cdr	pseudogene	exons	up3	introns	up5	lncRNA	utr3	long-intergenic-RNA	utr5	mirna	Window	cdr	pseudogene	exons	up3	introns	up5	lncRNA	utr3	long-intergenic-RNA	utr5	mirna
	5k	-0.0737	0.0447	-0.0795	-0.021	0.0129	0.0176	-0.0055	-0.0207	-0.0003	-0.009	0.1258	5k	5.723e-08	0.02553	3.634e-18	0.0709	1.313e-10	0.0999	0.3529	0.1506	0.9782	0.5542	3.289e-06
	10k	-0.071	0.0584	-0.0733	0.0052	0.0203	0.0459	0.0091	-0.0054	0.0097	-0.0014	0.1249	10k	2.702e-07	3.713e-05	3.011e-15	0.6563	2.006e-28	0.01821	0.1234	0.7064	0.3818	0.9273	4.241e-06
	20k	-0.0565	0.067	-0.0562	0.0246	0.0332	0.0708	0.0118	0.0225	0.023	0.018	0.1447	20k	0.0005131	2.556e-07	2.522e-08	0.0343	6.477e-78	3.809e-08	0.0454	0.1179	0.0386	0.2359	9.454e-09
	50k	-0.0259	0.075	-0.0262	0.044	0.0468	0.1012	0.0312	0.0662	0.0441	0.0533	0.1815	50k	0.0217	1.425e-09	0.0019	0.0002	1.35e-155	2.821e-18	0.0001179	0.004325	0.0001	0.0004	9.712e-15
	Rho													Pvalue
Delta copy number	Window	cdr	pseudogene	exons	up3	introns	up5	lncRNA	utr3	long-intergenic-RNA	utr5	mirna	Window	cdr	pseudogene	exons	up3	introns	up5	lncRNA	utr3	long-intergenic-RNA	utr5	mirna
	5k	-0.0523	0.0515	-0.032	0.0065	0.0087	0.0046	0.0317	0.0041	0.0387	-0.0075	0.0758	5k	0.003377	0.001171	0.0001	0.5743	0.0007051	0.6656	6.829e-05	0.778	0.0005	0.6212	0.0004
	10k	-0.0558	0.0531	-0.036	0.0038	-0.0022	-0.0054	0.0222	0.0106	0.0392	-0.0049	0.0757	10k	0.0007222	0.0005581	0.01983	0.7416	0.2109	0.6174	0.0002	0.4635	0.0004	0.7479	0.0004
	20k	-0.0588	0.0537	-0.0441	0.0052	-0.0099	-0.0119	0.0155	0.0092	0.0237	-0.0013	0.0884	20k	0.0001743	0.0004106	0.0001618	0.6563	1.251e-05	0.2684	0.0085	0.5232	0.0326	0.9318	0.0335
	50k	-0.0499	0.0574	-0.0395	0.0116	-0.0172	-0.0151	0.0187	0.0163	0.0258	0.0026	0.093	50k	0.009399	6.293e-05	0.00282	0.319	7.355e-20	0.1587	0.0014	0.2576	0.0201	0.8651	0.01252

## Sheet: Deletion
	Rho													Pvalue
Motif length	Window	cdr	pseudogene	exons	up3	introns	up5	lncRNA	utr3	long-intergenic-RNA	utr5	mirna	Window	cdr	pseudogene	exons	up3	introns	up5	lncRNA	utr3	long-intergenic-RNA	utr5	mirna
	5k	0.1153	0.0756	0.1009	0.0473	0.0579	0.0356	0.0792	0.0552	0.0817	0.0846	0.0669	5k	9.912e-22	9.407e-10	3.495e-30	0.04855	5.25e-239	0.0009	1.996e-38	0.0001	1.632e-10	2.315e-05	0.0017
	10k	0.0975	0.0566	0.0727	0.0158	0.0255	-0.0009	0.0474	0.0264	0.0533	0.0482	0.0478	10k	4.093e-15	9.427e-05	5.608e-15	0.1744	1.823e-45	0.93	7.23e-13	0.0671	0.001575	0.0015	0.0251
	20k	0.0751	0.0443	0.0496	-0.0104	0.0004	-0.0262	0.0234	-0.0062	0.0206	0.0104	0.011	20k	2.38e-08	0.03016	3.859e-06	0.3713	0.8285	0.0145	0.0001	0.6683	0.0632	0.4915	0.6067
	50k	0.0598	0.036	0.0335	-0.012	-0.0192	-0.0469	0.0022	-0.0188	0.0053	0.0037	0.0031	50k	0.0001062	0.0007	0.0001	0.3012	2.987e-25	0.01186	0.714	0.1915	0.6302	0.8082	0.8827
	Rho													Pvalue
Copy Number	Window	cdr	pseudogene	exons	up3	introns	up5	lncRNA	utr3	long-intergenic-RNA	utr5	mirna	Window	cdr	pseudogene	exons	up3	introns	up5	lncRNA	utr3	long-intergenic-RNA	utr5	mirna
	5k	-0.046	0.057	-0.0638	0.0062	0.0175	0.0437	-0.0018	-0.003	0.0327	0.0002	0.1762	5k	0.04346	7.546e-05	3.679e-11	0.592	1.071e-20	0.04514	0.7551	0.834	0.0032	0.9873	8.565e-14
	10k	-0.0327	0.0678	-0.0443	0.0277	0.0262	0.0688	0.0085	0.0269	0.0479	0.0206	0.1867	10k	0.0037	1.568e-07	0.0001475	0.0174	4.022e-48	1.287e-07	0.147	0.0618	0.01596	0.1749	1.082e-15
	20k	-0.0265	0.0737	-0.0285	0.0607	0.0389	0.0942	0.0215	0.0644	0.0652	0.0633	0.2008	20k	0.0188	3.526e-09	0.0007	0.000183	3.243e-107	1.301e-15	0.0003	0.007821	4.188e-06	0.02928	1.942e-18
	50k	0.004	0.0825	0.0022	0.0828	0.0515	0.1249	0.0438	0.104	0.0841	0.0907	0.2086	50k	0.7198	6.876e-12	0.7899	1.034e-09	1.444e-188	1.24e-28	1.003e-10	4.579e-10	3.117e-11	2.088e-06	4.837e-20
	Rho													Pvalue
Delta copy number	Window	cdr	pseudogene	exons	up3	introns	up5	lncRNA	utr3	long-intergenic-RNA	utr5	mirna	Window	cdr	pseudogene	exons	up3	introns	up5	lncRNA	utr3	long-intergenic-RNA	utr5	mirna
	5k	-0.0237	0.0712	-0.0038	0.028	0.031	0.0107	0.037	0.0247	0.0574	0.0332	0.099	5k	0.0357	1.862e-08	0.6506	0.0161	1.284e-67	0.3172	3.113e-07	0.0861	0.0002223	0.0284	0.003289
	10k	-0.0304	0.0675	-0.0147	0.0209	0.0135	0.0018	0.0214	0.0295	0.057	0.026	0.108	10k	0.0069	1.961e-07	0.0803	0.0724	8.512e-12	0.8648	0.0003	0.0407	0.0002751	0.086	0.0003894
	20k	-0.0345	0.0704	-0.0254	0.0267	-0.0004	-0.009	0.0197	0.0284	0.0381	0.0275	0.1078	20k	0.0022	3.009e-08	0.0026	0.0217	0.8295	0.402	0.0008	0.0486	0.0006	0.0699	0.0004015
	50k	-0.028	0.0696	-0.0245	0.0274	-0.0124	-0.0022	0.0207	0.0313	0.0374	0.0252	0.0979	50k	0.013	5.032e-08	0.0036	0.0187	1.112e-09	0.8381	0.0004	0.03	0.0007	0.097	0.004278

## Sheet: Indel
	Rho													Pvalue
Motif length	Window	cdr	pseudogene	exons	up3	introns	up5	lncRNA	utr3	long-intergenic-RNA	utr5	mirna	Window	cdr	pseudogene	exons	up3	introns	up5	lncRNA	utr3	long-intergenic-RNA	utr5	mirna
	5k	0.0669	0.0492	0.0287	-0.0141	-0.0122	-0.0062	-0.0018	0.004	0.0086	-0.0112	0.0041	5k	2.792e-06	0.003574	0.0006	0.2247	3.211e-09	0.5634	0.7649	0.7791	0.4381	0.4622	0.8467
	10k	0.0624	0.047	0.0322	-0.0234	-0.0159	-0.0208	-0.0008	-0.0131	0.0047	-0.0093	-0.0228	10k	2.996e-05	0.009246	0.0001	0.0446	8.709e-17	0.0517	0.8912	0.3638	0.6725	0.5399	0.2849
	20k	0.0544	0.0452	0.0286	-0.0332	-0.0173	-0.0274	-0.0051	-0.0235	-0.0028	-0.0297	-0.0502	20k	0.001338	0.02041	0.0007	0.0044	2.859e-20	0.0106	0.3848	0.1036	0.8022	0.0504	0.0186
	50k	0.0506	0.0383	0.0268	-0.0343	-0.0243	-0.0333	-0.0069	-0.035	-0.0103	-0.011	-0.032	50k	0.007098	0.0003	0.0015	0.0032	5.685e-41	0.0019	0.2439	0.0151	0.3527	0.4691	0.1339
	Rho													Pvalue
Copy Number	Window	cdr	pseudogene	exons	up3	introns	up5	lncRNA	utr3	long-intergenic-RNA	utr5	mirna	Window	cdr	pseudogene	exons	up3	introns	up5	lncRNA	utr3	long-intergenic-RNA	utr5	mirna
	5k	0.1625	0.1091	0.1438	0.1479	0.1091	0.1147	0.1003	0.164	0.1478	0.1783	0.2474	5k	8.233e-45	6.037e-22	7.261e-63	2.412e-34	0	6.647e-24	1.658e-62	2.241e-27	6.737e-38	2.16e-29	5.344e-29
	10k	0.138	0.1061	0.1208	0.1569	0.0993	0.1403	0.0932	0.1787	0.1332	0.1823	0.257	10k	8.313e-32	1.19e-20	7.164e-44	7.255e-39	0	1.489e-36	1.035e-53	7.968e-33	1.727e-30	8.095e-31	1.763e-31
	20k	0.1276	0.1019	0.107	0.1648	0.0944	0.1467	0.0904	0.1747	0.1169	0.1963	0.2756	20k	5.434e-27	6.196e-19	3.998e-34	4.668e-43	0	4.468e-40	1.84e-50	2.658e-31	4.338e-23	4.847e-36	1.32e-36
	50k	0.1255	0.1062	0.1023	0.1724	0.0958	0.1614	0.0931	0.1883	0.1205	0.1927	0.2779	50k	4.644e-26	1.088e-20	4.567e-31	2.576e-47	0	6.761e-49	1.329e-53	1.177e-36	1.18e-24	1.228e-34	2.789e-37
	Rho													Pvalue
Delta copy number	Window	cdr	pseudogene	exons	up3	introns	up5	lncRNA	utr3	long-intergenic-RNA	utr5	mirna	Window	cdr	pseudogene	exons	up3	introns	up5	lncRNA	utr3	long-intergenic-RNA	utr5	mirna
	5k	0.0468	0.0924	0.0475	0.0663	0.0581	0.037	0.0766	0.0731	0.0723	0.0636	0.1136	5k	0.03188	2.596e-15	1.739e-05	1.199e-05	1.814e-240	0.0005	7.26e-36	0.0003785	7.05e-08	0.02681	9.225e-05
	10k	0.0243	0.0831	0.0303	0.0527	0.0409	0.0368	0.0581	0.064	0.0568	0.0673	0.0989	10k	0.0311	4.183e-12	0.0003	0.006006	9.267e-119	0.0006	5.005e-20	0.00872	0.0003041	0.009009	0.003426
	20k	0.0073	0.0784	0.0103	0.0451	0.0295	0.0226	0.0543	0.0535	0.044	0.0493	0.0857	20k	0.5181	1.36e-10	0.2234	0.0001	2.69e-61	0.0347	2.711e-17	0.0002	0.0001	0.0012	0.0001
	50k	0.011	0.0823	0.0102	0.0518	0.0149	0.0245	0.0408	0.0546	0.0367	0.0642	0.0956	50k	0.3296	7.998e-12	0.2275	0.008434	1.531e-14	0.022	4.014e-09	0.0001	0.0009	0.02291	0.007202

## Sheet: MNP
	Rho													Pvalue
Motif length	Window	cdr	pseudogene	exons	up3	introns	up5	lncRNA	utr3	long-intergenic-RNA	utr5	mirna	Window	cdr	pseudogene	exons	up3	introns	up5	lncRNA	utr3	long-intergenic-RNA	utr5	mirna
	5k	0.0161	-0.0005	-0.0087	-0.0321	-0.0157	-0.033	-0.0215	-0.0532	-0.0377	-0.042	-0.0716	5k	0.1532	0.9648	0.3043	0.0058	2.025e-16	0.002	0.0003	0.0002	0.0007	0.0056	0.0008
	10k	0.0247	0.0169	-0.0005	-0.032	-0.016	-0.0297	-0.0226	-0.0367	-0.0373	-0.0429	-0.0384	10k	0.0284	0.1102	0.9551	0.0059	3.982e-17	0.0055	0.0001	0.0109	0.0008	0.0046	0.072
	20k	0.0369	0.0229	0.0083	-0.0384	-0.0158	-0.0212	-0.0254	-0.0282	-0.0193	-0.0487	-0.0414	20k	0.001	0.0309	0.3228	0.001	1.497e-16	0.0481	0.01572	0.0503	0.0823	0.0013	0.0521
	50k	0.0439	0.0184	0.0163	-0.0341	-0.0188	-0.0235	-0.012	-0.0421	-0.0137	-0.0354	-0.0372	50k	0.0001	0.0831	0.053	0.0034	4.682e-24	0.0284	0.0413	0.0035	0.2171	0.0195	0.0811
	Rho													Pvalue
Copy Number	Window	cdr	pseudogene	exons	up3	introns	up5	lncRNA	utr3	long-intergenic-RNA	utr5	mirna	Window	cdr	pseudogene	exons	up3	introns	up5	lncRNA	utr3	long-intergenic-RNA	utr5	mirna
	5k	0.0863	0.0958	0.0876	0.1159	0.0547	0.0986	0.0663	0.1603	0.0992	0.1688	0.2301	5k	1.617e-11	1.403e-16	2.102e-22	1.751e-20	1.892e-213	2.922e-17	1.544e-26	4.565e-26	3.318e-16	3.562e-26	8.417e-25
	10k	0.0767	0.0952	0.0774	0.1232	0.0583	0.0956	0.0718	0.1386	0.088	0.1821	0.1839	10k	9.031e-09	2.352e-16	3.917e-17	2.48e-23	2.638e-242	3.736e-16	2.842e-31	4.42e-19	2.004e-12	9.523e-31	3.605e-15
	20k	0.0608	0.0971	0.0689	0.1391	0.0608	0.1184	0.0814	0.1577	0.0895	0.2123	0.2181	20k	6.644e-05	4.799e-17	2.851e-13	3.43e-30	2.748e-263	1.491e-25	1.123e-40	3.508e-25	6.598e-13	1.606e-42	4.543e-22
	50k	0.0589	0.1107	0.0627	0.1609	0.0697	0.1439	0.0811	0.1944	0.1035	0.2156	0.2496	50k	0.0001623	1.235e-22	1.009e-10	5.754e-41	0	1.602e-38	2.366e-40	3.174e-39	8.443e-18	6.587e-44	1.421e-29
	Rho													Pvalue
Delta copy number	Window	cdr	pseudogene	exons	up3	introns	up5	lncRNA	utr3	long-intergenic-RNA	utr5	mirna	Window	cdr	pseudogene	exons	up3	introns	up5	lncRNA	utr3	long-intergenic-RNA	utr5	mirna
	5k	0.0106	0.0602	0.0108	0.0339	0.0133	0.015	0.0168	0.0394	0.0014	0.0357	0.0412	5k	0.3453	1.367e-05	0.2023	0.0036	2.814e-11	0.1625	0.0044	0.0063	0.9023	0.0185	0.0533
	10k	0.0034	0.0756	0.0001	0.0374	0.0091	0.0073	0.0189	0.0466	0.0034	0.0338	0.0558	10k	0.7632	9.921e-10	0.9945	0.0013	0.000199	0.4959	0.0013	0.0012	0.7602	0.0259	0.0089
	20k	0.001	0.0742	-0.003	0.0405	0.0095	0.0171	0.0265	0.059	0.0141	0.0425	0.0701	20k	0.9265	2.483e-09	0.7235	0.0005	5.614e-05	0.1109	0.00674	0.04189	0.2041	0.0051	0.001
	50k	0.0005	0.0743	-0.005	0.0532	0.0069	0.0207	0.0307	0.0566	0.0161	0.054	0.0935	50k	0.9628	2.378e-09	0.5497	0.004888	0.0001	0.0529	0.0001884	0.0001	0.1471	0.0004	0.01136
