# Supplementary material for: A Census of Tandemly Repeated Polymorphic Loci in Genic Regions Through the Comparative Integration of Human Genome Assemblies
Source: Front Genet. 2018 May 2;9:155. doi: 10.3389/fgene.2018.00155 (PMC5941971; doi:10.3389/fgene.2018.00155)
Supplement: Supplementary file 6 [file Table_5.XLSX]

## Sheet: PTR
All TOOLS					TRF ONLY
PTR in Census matching to Landscape					PTR in Census matching to Landscape
Jaccard	Overlap	No Overlap			Jaccard	Overlap	No Overlap
j=1.0	24359	348814	373173		j=1.0	24302	92790
j=0.9	69637	303536	373173		j=0.9	62286	54806
j=0.7	94516	278657	373173		j=0.7	67407	49685
j=0.5	109907	263266	373173		j=0.5	67991	49101
PTR in Landscape matching to Census					PTR in Landscape matching to Census
Jaccard	Overlap	No overlap			Jaccard	Overlap	No Overlap
j=1.0	23605	291016	314621		j=1.0	23549	291072
j=0.9	60961	253660	314621		j=0.9	59920	254701
j=0.7	66085	248536	314621		j=0.7	64082	250539
j=0.5	68483	246138	314621		j=0.5	64246	250375

## Sheet: TR
ALL TOOLS					TRF ONLY
TR in Census matching to Landscape					TR in Census matching to Landscape
Jaccard	Overlap	No Overlap	total		Jaccard	Overlap	No Overlap
j=1.0	100714	55122771	55223485		j=1.0	98647	890678
j=0.9	330869	54892616	55223485		j=0.9	251282	738043
j=0.7	771765	54451720	55223485		j=0.7	348969	640356
j=0.5	1128195	54095290	55223485		j=0.5	363242	626083
TR in Landscape matching to Census					TR in Landscape matching to Census
Jaccard	Overlap	No Overlap			Jaccard	Overlap	No Overlap
j=1.0	100714	213907	314621		j=1.0	98647	215974
j=0.9	258656	55965	314621		j=0.9	239588	75033
j=0.7	314347	274	314621		j=0.7	313607	1014
j=0.5	314589	32	314621		j=0.5	313880	741
